# Supplementary material for: N′-(2,4-Dimethoxy­benzyl­idene)-3,4,5-trihydroxy­benzohydrazide ethanol solvate
Source: Acta Crystallogr Sect E Struct Rep Online. 2009 May 23;65(Pt 6):o1373. doi: 10.1107/S1600536809018947 (PMC2969598; doi:10.1107/S1600536809018947)
Supplement: Supplementary file 2 [file e-65-o1373-Isup2.hkl]

# 
# h,k,l, Fc-squared, Fo-squared, sigma(Fo-squared) and status flag 
# 
data_I

_audit_update_record
;
2009-04-30 # Formatted by publCIF
;
_shelx_title ' GHL5_0m in P2(1)/n' 
_shelx_refln_list_code          4 
_shelx_F_calc_maximum      246.36 
_exptl_crystal_F_000       800.00 
_reflns_d_resolution_high  0.6999 
 
loop_ 
 _symmetry_equiv_pos_as_xyz 
 'x, y, z' 
 '-x+1/2, y+1/2, -z+1/2' 
 '-x, -y, -z' 
 'x-1/2, -y-1/2, z-1/2' 
 
_cell_length_a     7.8347 
_cell_length_b    17.5412 
_cell_length_c    13.0230 
_cell_angle_alpha  90.000 
_cell_angle_beta   93.936 
_cell_angle_gamma  90.000 
 
_shelx_F_squared_multiplier     1.000 
 
loop_ 
 _refln_index_h 
 _refln_index_k 
 _refln_index_l 
 _refln_F_squared_calc 
 _refln_F_squared_meas 
 _refln_F_squared_sigma 
 _refln_observed_status 
   2   0   0       55.10       55.19      3.42 o 
   4   0   0        1.66        2.55      3.21 o 
   6   0   0        6.57        7.59      4.85 o 
   8   0   0       16.04       12.20      6.75 o 
  10   0   0       15.37       11.40     15.53 o 
   1   1   0      375.84      384.60      4.54 o 
   2   1   0      170.88      167.17      3.89 o 
   3   1   0        4.30        2.06      1.69 o 
   4   1   0       88.06       95.93      6.00 o 
   5   1   0      412.04      392.53      8.59 o 
   6   1   0       22.44       21.23      3.55 o 
   7   1   0      394.17      358.40     10.13 o 
   8   1   0      143.96      146.78      7.64 o 
   9   1   0        6.50       17.59     17.81 o 
  10   1   0        1.06       -6.07      9.92 o 
  11   1   0      228.92      245.73     31.73 o 
   0   2   0     6287.27     6365.99    118.49 o 
   1   2   0     4228.79     4181.27     36.37 o 
   2   2   0      328.99      335.72      5.14 o 
   3   2   0      230.50      233.64      4.96 o 
   4   2   0       41.20       53.31      3.00 o 
   5   2   0        6.00        7.12      2.76 o 
   6   2   0      108.48      108.67      5.63 o 
   7   2   0      640.77      621.20     15.37 o 
   8   2   0        1.85        4.89      4.04 o 
   9   2   0       48.02       34.61     15.22 o 
  10   2   0        8.00       -5.25     10.12 o 
  11   2   0        9.18      -15.53     15.53 o 
   1   3   0     4624.93     4730.55     34.67 o 
   2   3   0     3103.57     3017.60     36.53 o 
   3   3   0      273.22      269.30      6.32 o 
   4   3   0      231.61      252.81      6.32 o 
   5   3   0        5.39        0.10      2.52 o 
   6   3   0      539.99      544.20     11.10 o 
   7   3   0      129.21      134.24      6.51 o 
   8   3   0       29.96       28.64      5.42 o 
   9   3   0       30.70       18.82     10.62 o 
  10   3   0      305.67      299.29     32.38 o 
  11   3   0       22.77       21.07     19.47 o 
   1   4   0     5214.65     5210.17     38.30 o 
   2   4   0     2343.74     2270.03     19.12 o 
   3   4   0       19.23       10.95      2.37 o 
   4   4   0      411.09      418.61      9.00 o 
   5   4   0      139.68      134.27      6.15 o 
   6   4   0      165.39      171.70      6.88 o 
   7   4   0       97.05       94.37      6.49 o 
   8   4   0       30.37       29.99      5.83 o 
   9   4   0       71.93       62.69     10.39 o 
  10   4   0      405.88      400.03     25.18 o 
   1   5   0      606.87      577.11      7.42 o 
   2   5   0     2616.91     2725.91     22.65 o 
   3   5   0      162.92      129.40      4.56 o 
   4   5   0       89.74       96.65      5.16 o 
   5   5   0      387.82      385.68      8.87 o 
   6   5   0       23.35       15.34      3.88 o 
   7   5   0       31.45       30.67      4.90 o 
   8   5   0      184.30      184.33      9.33 o 
   9   5   0       10.79       10.09      8.02 o 
  10   5   0      417.88      435.27     37.65 o 
   0   6   0      321.37      338.59     14.73 o 
   1   6   0      580.56      617.58      8.14 o 
   2   6   0     2557.30     2676.40     24.31 o 
   3   6   0     6322.77     6676.04     51.13 o 
   4   6   0      161.36      170.32      5.86 o 
   5   6   0      373.62      334.62      8.52 o 
   6   6   0        0.51       -1.01      3.36 o 
   7   6   0       45.95       51.37      5.41 o 
   8   6   0      402.24      393.90     15.86 o 
   9   6   0       48.89       37.32      8.23 o 
  10   6   0       36.63       38.63     19.16 o 
   1   7   0     2179.51     2184.16     20.76 o 
   2   7   0      127.09      147.11      4.52 o 
   3   7   0     5150.79     5575.83     47.17 o 
   4   7   0       24.50       36.28      3.14 o 
   5   7   0      169.64      192.84      6.83 o 
   6   7   0       25.28       22.05      4.36 o 
   7   7   0       35.26       29.41      5.35 o 
   8   7   0       34.08       47.91      6.80 o 
   9   7   0       73.58       75.40     10.92 o 
  10   7   0       13.98       -6.65     13.93 o 
   0   8   0     1810.99     1754.96     45.17 o 
   1   8   0      353.42      340.26      6.58 o 
   2   8   0     1009.17      991.66     12.30 o 
   3   8   0      310.89      316.64      6.75 o 
   4   8   0        0.45        2.68      2.37 o 
   5   8   0      150.12      166.52      5.78 o 
   6   8   0      234.87      263.19     10.22 o 
   7   8   0        0.02       -3.44      3.83 o 
   8   8   0      284.27      292.01     15.22 o 
   9   8   0       47.30       36.87     11.52 o 
  10   8   0        2.23      -10.04     15.53 o 
   1   9   0      258.69      289.63      6.36 o 
   2   9   0      392.53      399.45      7.42 o 
   3   9   0      845.62      828.33     14.49 o 
   4   9   0      241.85      262.26      6.46 o 
   5   9   0       16.31       24.70      3.94 o 
   6   9   0      224.47      233.77     10.80 o 
   7   9   0       61.50       68.71      7.96 o 
   8   9   0       11.89       11.24      7.43 o 
   9   9   0       18.22       -3.10     11.98 o 
  10   9   0      244.15      263.73     31.49 o 
   0  10   0      119.48      132.29     12.39 o 
   1  10   0        4.74        6.70      2.43 o 
   2  10   0      137.27      162.66      6.04 o 
   3  10   0       25.01       27.72      3.05 o 
   4  10   0      648.94      680.50     11.19 o 
   5  10   0      111.70      107.50      7.48 o 
   6  10   0       21.77       30.11      6.28 o 
   7  10   0      214.89      221.41     14.12 o 
   8  10   0       72.95       59.01      9.75 o 
   9  10   0       15.95       20.13      8.97 o 
  10  10   0       47.78       22.37     18.49 o 
   1  11   0      575.99      589.51     10.33 o 
   2  11   0      204.57      203.15      5.95 o 
   3  11   0      294.05      284.89      8.29 o 
   4  11   0      619.13      637.66     18.84 o 
   5  11   0       21.12       24.99      7.15 o 
   6  11   0       51.18       46.47      8.22 o 
   7  11   0       80.78       78.32     11.08 o 
   8  11   0       60.10       88.64     13.89 o 
   9  11   0       64.08       67.90     13.63 o 
  10  11   0       21.68        2.10     16.82 o 
   1  12   0        0.46       -0.57      2.52 o 
   2  12   0       96.43      101.85      5.44 o 
   3  12   0      133.33      122.30      7.35 o 
   4  12   0        7.01        4.87      5.25 o 
   5  12   0      351.93      309.93     14.38 o 
   6  12   0       68.67       76.17     11.14 o 
   7  12   0       41.81       34.18      8.71 o 
   8  12   0        2.24       -1.36      7.51 o 
   9  12   0       94.11       93.78     15.48 o 
   1  13   0      992.86      909.03     13.61 o 
   2  13   0      176.28      168.41      7.89 o 
   3  13   0      106.19       86.39      6.85 o 
   4  13   0        5.56        1.93      5.12 o 
   5  13   0        5.22        6.44      5.97 o 
   6  13   0      684.57      588.59     20.56 o 
   7  13   0        5.02        0.48      6.92 o 
   8  13   0       21.30       43.06     10.17 o 
   9  13   0        0.68       -4.04     10.48 o 
   0  14   0     3931.76     3672.53     90.52 o 
   1  14   0     1668.99     1672.82     24.59 o 
   2  14   0       28.51       32.79      7.59 o 
   3  14   0       51.95       41.67      7.03 o 
   4  14   0      111.11       88.87      9.27 o 
   5  14   0       28.33       11.21      6.25 o 
   6  14   0        4.63        3.12      6.75 o 
   7  14   0        1.95       -2.20      6.99 o 
   8  14   0        4.26       11.19      8.80 o 
   1  15   0      942.61      982.81     17.85 o 
   2  15   0      664.91      612.38     13.86 o 
   3  15   0      140.99      149.14      8.92 o 
   4  15   0       18.03       12.07      6.54 o 
   5  15   0      164.29      157.46     20.33 o 
   6  15   0        0.59        5.75      6.83 o 
   7  15   0        9.99        1.51      7.53 o 
   8  15   0        1.05        2.04      8.48 o 
   0  16   0      839.66      873.11     27.69 o 
   1  16   0      306.85      291.49     10.36 o 
   2  16   0        0.65       -2.39      4.10 o 
   3  16   0      457.60      427.31     17.35 o 
   4  16   0      198.84      188.74     12.85 o 
   5  16   0       13.14        4.64      7.00 o 
   6  16   0      124.62      119.56     12.47 o 
   7  16   0       33.01       21.51      9.77 o 
   8  16   0        0.24        3.16      9.17 o 
   1  17   0      165.56      177.17      8.81 o 
   2  17   0      331.65      332.86     11.26 o 
   3  17   0      404.11      426.34     17.70 o 
   4  17   0      195.77      206.87     14.13 o 
   5  17   0        6.93       10.81      7.62 o 
   6  17   0       50.81       56.62     10.37 o 
   7  17   0        3.52        7.97      9.12 o 
   8  17   0       67.86       64.27     20.95 o 
   0  18   0      589.26      586.75     27.11 o 
   1  18   0        0.10       -1.79      4.20 o 
   2  18   0      944.62      921.56     22.81 o 
   3  18   0      542.58      545.48     20.46 o 
   4  18   0       68.65       71.19     10.40 o 
   5  18   0       20.72       19.10     10.49 o 
   6  18   0        0.48       -6.31      7.58 o 
   7  18   0       45.69       23.85     10.18 o 
   1  19   0      218.17      260.16     11.09 o 
   2  19   0      141.49      138.82     16.76 o 
   3  19   0      153.35      170.34     13.48 o 
   4  19   0        0.01        0.29      7.59 o 
   5  19   0       13.44       14.45     12.12 o 
   6  19   0       16.67       19.58      9.70 o 
   7  19   0        8.65       33.58     18.67 o 
   0  20   0       11.73       13.39      6.63 o 
   1  20   0       31.86       26.81      5.76 o 
   2  20   0       87.24       92.31     11.31 o 
   3  20   0       39.21       29.62      9.68 o 
   4  20   0        0.67       -6.97      6.97 o 
   5  20   0        4.02        1.57      8.40 o 
   6  20   0      131.26      156.94     26.06 o 
   1  21   0      278.17      290.91     14.38 o 
   2  21   0      200.83      197.80     23.04 o 
   3  21   0      224.67      235.49     16.35 o 
   4  21   0       33.47       31.78     10.48 o 
   5  21   0       12.03        4.54     10.62 o 
   0  22   0        7.66        9.86      8.11 o 
   1  22   0       23.89       16.66      7.36 o 
   2  22   0        3.72       10.13      8.19 o 
   3  22   0       11.20        6.36      8.56 o 
   4  22   0       38.65       13.47      9.61 o 
   1  23   0      116.19      154.36     12.57 o 
   2  23   0       87.46      104.80     11.59 o 
   3  23   0       59.87       66.98     16.34 o 
   0  24   0      713.60      807.51     51.20 o 
   1  24   0        2.11        7.02      7.94 o 
   2  24   0       53.65       57.65     13.81 o 
 -11   0   1       36.50       21.38     19.29 o 
  -9   0   1      232.50      227.00     27.42 o 
  -7   0   1      176.36      163.42      9.09 o 
  -5   0   1       14.08       12.71      3.66 o 
  -3   0   1      867.55      815.08     12.41 o 
  -1   0   1     5249.83     5431.79     62.81 o 
   1   0   1        0.06       -0.93      1.01 o 
   3   0   1        0.60        1.30      2.50 o 
   5   0   1     3181.98     3182.53     54.37 o 
   7   0   1     1129.15     1197.38     33.46 o 
   9   0   1       23.82       29.76      8.55 o 
  11   0   1       26.25       19.35     18.86 o 
 -11   1   1        4.51        7.39     18.24 o 
 -10   1   1       43.11       31.32     12.28 o 
  -9   1   1       30.62       23.18     17.41 o 
  -8   1   1        1.74       -0.36      4.16 o 
  -7   1   1      276.03      274.86      8.03 o 
  -6   1   1       56.14       55.96      3.95 o 
  -5   1   1      290.58      271.27      6.23 o 
  -4   1   1     1268.55     1280.26     13.94 o 
  -3   1   1      179.18      194.69      5.11 o 
  -2   1   1     4841.11     4684.44     48.67 o 
  -1   1   1     3789.24     3707.98     32.61 o 
   0   1   1     2683.81     2644.08     41.13 o 
   1   1   1     5074.90     4964.40     34.44 o 
   2   1   1     5449.69     5176.76     45.40 o 
   3   1   1      440.78      450.65      8.47 o 
   4   1   1      301.63      279.94      6.60 o 
   5   1   1       31.23       43.47      6.03 o 
   6   1   1       84.74      104.51      8.47 o 
   7   1   1        4.27        4.16      4.39 o 
   8   1   1        0.02        0.64      4.74 o 
   9   1   1       38.39       41.39      6.35 o 
  10   1   1        0.79       -6.79     24.09 o 
  11   1   1      113.57       87.62     24.15 o 
 -11   2   1      224.47      255.59     32.53 o 
 -10   2   1       42.41       47.10     13.77 o 
  -9   2   1      138.35      168.07     17.49 o 
  -8   2   1       34.61       35.21      5.99 o 
  -7   2   1       50.01       58.34      4.86 o 
  -6   2   1        0.24       -2.55      2.55 o 
  -5   2   1      184.91      217.03      7.65 o 
  -4   2   1       35.70       42.92      4.58 o 
  -3   2   1      759.68      736.68      9.65 o 
  -2   2   1     7038.74     7110.27     56.32 o 
  -1   2   1     1186.24     1238.27     12.66 o 
   0   2   1     8469.45     8532.76     57.58 o 
   1   2   1       10.57        5.86      1.54 o 
   2   2   1     3399.45     3473.84     29.45 o 
   3   2   1     1487.74     1429.99     15.36 o 
   4   2   1       64.76       61.01      3.41 o 
   5   2   1      112.79      102.84      4.57 o 
   6   2   1      626.57      635.20     13.14 o 
   7   2   1      193.79      201.59      7.98 o 
   8   2   1        0.95        2.94      4.30 o 
   9   2   1        1.92       -4.79      4.79 o 
  10   2   1       42.99       46.50     13.23 o 
  11   2   1       37.10       47.32     20.89 o 
 -11   3   1      182.26      169.64     28.84 o 
 -10   3   1       22.93       10.38     11.80 o 
  -9   3   1       49.71       39.55      9.33 o 
  -8   3   1       56.56       63.52      6.91 o 
  -7   3   1        1.36        3.60      4.21 o 
  -6   3   1       13.75       17.36      3.85 o 
  -5   3   1       85.29      104.04      5.05 o 
  -4   3   1        0.00       -0.18      2.47 o 
  -3   3   1     1090.64     1105.62     13.07 o 
  -2   3   1     6076.28     6095.52     49.21 o 
  -1   3   1      491.73      520.92      6.40 o 
   0   3   1      103.73      133.80      2.99 o 
   1   3   1      851.54      879.25      7.42 o 
   2   3   1     2957.31     2827.67     27.41 o 
   3   3   1      295.85      313.31      6.38 o 
   4   3   1      132.26      123.55      4.74 o 
   5   3   1        0.00       -2.37      2.37 o 
   6   3   1      635.09      628.78     12.06 o 
   7   3   1       46.65       45.18      5.34 o 
   8   3   1      182.90      193.94      8.44 o 
   9   3   1      414.05      408.07     15.92 o 
  10   3   1      227.45      218.84     19.95 o 
 -10   4   1       42.72       51.45     14.25 o 
  -9   4   1       47.29       45.18      9.81 o 
  -8   4   1      725.69      753.90     15.72 o 
  -7   4   1       61.10       69.84      6.31 o 
  -6   4   1       82.11       88.13      5.45 o 
  -5   4   1      396.07      411.75     10.02 o 
  -4   4   1     3202.82     3276.21     31.32 o 
  -3   4   1        4.45       13.15      2.79 o 
  -2   4   1       20.02       13.56      2.15 o 
  -1   4   1      969.76      923.63     13.56 o 
   0   4   1      377.40      326.90      6.14 o 
   1   4   1     2386.13     2308.32     17.30 o 
   2   4   1     7832.74     7816.36     57.03 o 
   3   4   1      272.03      321.15      8.69 o 
   4   4   1       60.56       62.07      4.14 o 
   5   4   1      390.24      380.54      8.74 o 
   6   4   1        6.57        2.45      3.79 o 
   7   4   1       82.70       89.56      6.80 o 
   8   4   1        9.22        0.07      5.52 o 
   9   4   1      265.51      273.41     15.52 o 
  10   4   1       94.19       86.02     15.59 o 
 -10   5   1      229.09      215.23     20.88 o 
  -9   5   1        0.00       -2.08      8.02 o 
  -8   5   1       29.70       21.15      5.15 o 
  -7   5   1      122.58      121.85      7.56 o 
  -6   5   1       12.61       13.00      5.31 o 
  -5   5   1        1.21        3.37      3.24 o 
  -4   5   1      317.54      317.07      7.50 o 
  -3   5   1      902.24      886.51     14.70 o 
  -2   5   1      116.04      130.22      3.97 o 
  -1   5   1      598.74      477.24      7.61 o 
   0   5   1      415.39      460.43     12.05 o 
   1   5   1     1511.22     1453.80     14.48 o 
   2   5   1      702.21      640.27      7.50 o 
   3   5   1       22.94       32.92      2.71 o 
   4   5   1       67.14       54.89      3.86 o 
   5   5   1       47.67       43.54      4.08 o 
   6   5   1      343.43      333.91      9.51 o 
   7   5   1        7.28       12.85      4.81 o 
   8   5   1        0.01        1.33      4.91 o 
   9   5   1      764.04      843.91     26.84 o 
  10   5   1      127.91      128.35     25.20 o 
 -10   6   1      364.09      405.39     38.70 o 
  -9   6   1      113.31      115.12     13.72 o 
  -8   6   1      148.09      151.66      8.27 o 
  -7   6   1       20.49       21.37      4.59 o 
  -6   6   1       68.49       57.47      8.11 o 
  -5   6   1      132.93      144.28      6.51 o 
  -4   6   1      692.95      668.49     13.79 o 
  -3   6   1      443.05      478.05      8.24 o 
  -2   6   1     1522.49     1441.13     15.37 o 
  -1   6   1      106.79       82.00      3.63 o 
   0   6   1        0.10        1.86      2.03 o 
   1   6   1      216.80      213.13      4.45 o 
   2   6   1     1198.79     1318.69     13.57 o 
   3   6   1       48.42       48.61      2.77 o 
   4   6   1        0.97       -0.53      2.10 o 
   5   6   1      163.73      157.25      6.21 o 
   6   6   1      431.91      439.00     12.94 o 
   7   6   1       33.26       35.91      5.25 o 
   8   6   1      521.53      499.20     16.71 o 
   9   6   1        9.36       23.47      8.61 o 
  10   6   1      188.20      179.31     27.73 o 
 -10   7   1        3.68       -2.60     10.77 o 
  -9   7   1       32.02       24.60     11.39 o 
  -8   7   1      139.36      141.83      9.06 o 
  -7   7   1        6.04        6.14      4.35 o 
  -6   7   1       29.76       31.56      4.47 o 
  -5   7   1       96.03      101.87      5.42 o 
  -4   7   1     1066.05     1101.17     13.67 o 
  -3   7   1      441.53      456.04      8.21 o 
  -2   7   1      475.58      527.13      8.60 o 
  -1   7   1     3558.83     3516.89     33.99 o 
   0   7   1     4876.40     5021.00     51.60 o 
   1   7   1       68.16       78.44      2.96 o 
   2   7   1       84.56      101.20      3.76 o 
   3   7   1     1478.85     1571.00     15.68 o 
   4   7   1     1616.66     1636.60     17.06 o 
   5   7   1      135.57      128.63      5.87 o 
   6   7   1      633.85      626.04     12.61 o 
   7   7   1      103.53       97.28      7.34 o 
   8   7   1      900.22      930.90     22.05 o 
   9   7   1       63.24       78.46     11.09 o 
  10   7   1       46.01       34.51     19.72 o 
 -10   8   1        8.07        3.87     10.45 o 
  -9   8   1       89.30      102.30     15.55 o 
  -8   8   1       22.91        8.67      6.06 o 
  -7   8   1       12.97        1.19      5.96 o 
  -6   8   1       50.53       57.13      5.22 o 
  -5   8   1       72.25       79.12      4.65 o 
  -4   8   1       12.55       12.03      3.00 o 
  -3   8   1      712.27      769.02     11.93 o 
  -2   8   1     1400.49     1465.36     18.19 o 
  -1   8   1      903.78      898.54     17.33 o 
   0   8   1       29.31       69.16      5.05 o 
   1   8   1     2265.41     2401.19     22.68 o 
   2   8   1      958.48      984.18     11.73 o 
   3   8   1      479.60      482.00      7.49 o 
   4   8   1      148.83      147.75      4.84 o 
   5   8   1        1.40       -3.12      3.12 o 
   6   8   1       49.22       45.06      4.87 o 
   7   8   1      106.48      102.08      8.75 o 
   8   8   1       42.33       60.02      8.50 o 
   9   8   1        0.02       -0.60      7.85 o 
  10   8   1       45.65       56.87     20.95 o 
 -10   9   1       51.50       33.15     18.49 o 
  -9   9   1      130.39      108.32     16.18 o 
  -8   9   1       91.46      101.58     12.98 o 
  -7   9   1        0.18        1.40      4.96 o 
  -6   9   1      440.15      470.70     13.37 o 
  -5   9   1     1404.17     1452.14     19.01 o 
  -4   9   1      657.49      644.52     10.99 o 
  -3   9   1        2.22        5.36      2.61 o 
  -2   9   1       14.16       18.19      2.74 o 
  -1   9   1       11.87       22.60      3.06 o 
   0   9   1     1480.89     1567.47     21.68 o 
   1   9   1     1221.22     1358.07     15.10 o 
   2   9   1        4.25        6.84      2.00 o 
   3   9   1     2629.29     2808.90     25.11 o 
   4   9   1        1.73        4.37      2.41 o 
   5   9   1       38.66       37.14      4.26 o 
   6   9   1       24.08       30.11      6.06 o 
   7   9   1       53.80       66.98      8.04 o 
   8   9   1       70.98       53.83      7.38 o 
   9   9   1       32.36       30.62      9.21 o 
 -10  10   1        4.64       -6.59     16.21 o 
  -9  10   1       10.41       12.71     10.95 o 
  -8  10   1       15.08       13.18      9.09 o 
  -7  10   1        0.46       -1.00      6.48 o 
  -6  10   1       75.29       71.83      7.18 o 
  -5  10   1      772.49      805.10     21.77 o 
  -4  10   1      106.76       98.29      4.96 o 
  -3  10   1       76.80       71.06      4.13 o 
  -2  10   1       34.10       28.46      3.10 o 
  -1  10   1       24.83       21.21      3.17 o 
   0  10   1      325.11      328.21      9.07 o 
   1  10   1      750.89      884.08     11.72 o 
   2  10   1      924.60      984.72     12.43 o 
   3  10   1      484.09      509.99      9.67 o 
   4  10   1      552.80      596.07     12.28 o 
   5  10   1      148.97      150.88      9.00 o 
   6  10   1        4.10       -3.75      4.89 o 
   7  10   1      304.66      323.31     18.35 o 
   8  10   1        4.11        1.67      6.47 o 
   9  10   1       30.53       22.89     10.87 o 
  10  10   1      448.35      440.63     37.83 o 
 -10  11   1       11.63       45.29     20.03 o 
  -9  11   1       16.15       10.29     11.52 o 
  -8  11   1        2.06       -0.34      8.32 o 
  -7  11   1       47.19       43.48     14.60 o 
  -6  11   1       49.16       45.23      8.13 o 
  -5  11   1      685.84      654.94     19.63 o 
  -4  11   1      282.10      278.26      7.70 o 
  -3  11   1      106.52      102.52      5.59 o 
  -2  11   1      782.85      764.96     11.97 o 
  -1  11   1      437.72      390.80     11.41 o 
   0  11   1      469.60      466.02     11.34 o 
   1  11   1        3.18        2.46      3.29 o 
   2  11   1       14.89        6.21      2.17 o 
   3  11   1      624.75      549.37     12.90 o 
   4  11   1        0.78        0.95      4.64 o 
   5  11   1        2.96        7.49      5.21 o 
   6  11   1        0.19        6.64      5.43 o 
   7  11   1       17.91       14.92      6.13 o 
   8  11   1       39.38       34.38      8.19 o 
   9  11   1       26.75       16.88     10.83 o 
  -9  12   1       17.26       21.11     12.82 o 
  -8  12   1       23.47       23.60     10.79 o 
  -7  12   1       63.84       68.76      9.88 o 
  -6  12   1      181.79      185.14     12.65 o 
  -5  12   1      136.08      128.63     10.23 o 
  -4  12   1       40.59       37.36      5.51 o 
  -3  12   1       87.94       96.84      5.71 o 
  -2  12   1       92.82       80.62      5.70 o 
  -1  12   1       21.57       28.49      3.66 o 
   0  12   1      172.30      182.18      9.45 o 
   1  12   1       11.95       10.01      2.56 o 
   2  12   1       34.71       30.66      4.06 o 
   3  12   1        1.31        5.49      3.85 o 
   4  12   1       65.04       47.24      7.35 o 
   5  12   1      113.71      108.55     19.86 o 
   6  12   1        3.85        8.34      6.92 o 
   7  12   1       64.96       50.44      8.34 o 
   8  12   1        0.04        4.67      6.89 o 
   9  12   1       97.93       89.06     14.99 o 
  -9  13   1        1.17        6.20     11.74 o 
  -8  13   1      211.60      185.45     18.58 o 
  -7  13   1       96.16       96.33     11.65 o 
  -6  13   1       70.55       65.72      9.64 o 
  -5  13   1       27.89       41.49     10.11 o 
  -4  13   1       19.77        4.84      4.43 o 
  -3  13   1      316.57      302.29     10.99 o 
  -2  13   1        4.58        4.98      4.12 o 
  -1  13   1        3.80        4.81      2.98 o 
   0  13   1      236.41      252.31      8.51 o 
   1  13   1      429.81      447.28     10.86 o 
   2  13   1        0.00       -3.12      3.12 o 
   3  13   1       70.46       77.62      6.68 o 
   4  13   1        0.93       -0.14      5.34 o 
   5  13   1       33.32       37.08      7.72 o 
   6  13   1      106.36       89.39     10.57 o 
   7  13   1       10.60        9.92      7.79 o 
   8  13   1        2.70       -2.70     10.14 o 
   9  13   1        7.29        8.17     10.99 o 
  -8  14   1       34.35       58.09     12.97 o 
  -7  14   1       23.82       10.80      7.86 o 
  -6  14   1      173.18      161.95     12.69 o 
  -5  14   1       25.71       16.19      6.81 o 
  -4  14   1       42.56       21.08      6.67 o 
  -3  14   1        1.20        6.89      4.65 o 
  -2  14   1      263.36      233.70      8.86 o 
  -1  14   1     1609.46     1486.54     19.52 o 
   0  14   1      577.36      565.76     12.80 o 
   1  14   1      489.80      503.61     12.10 o 
   2  14   1       49.25       62.10      5.53 o 
   3  14   1        8.33       -7.44      7.44 o 
   4  14   1        0.02       -5.07      5.07 o 
   5  14   1      348.84      298.80     15.48 o 
   6  14   1       87.08       75.69     12.57 o 
   7  14   1       31.85       39.39     10.98 o 
   8  14   1       76.15       73.32     16.45 o 
   9  14   1        0.11        1.73     15.16 o 
  -8  15   1       36.68       49.38     12.83 o 
  -7  15   1       41.74       21.68     12.87 o 
  -6  15   1       56.29       59.72     10.66 o 
  -5  15   1        2.21        6.08      8.53 o 
  -4  15   1      181.11      144.66     19.70 o 
  -3  15   1     1284.65     1263.83     24.13 o 
  -2  15   1      343.51      347.38     11.16 o 
  -1  15   1     2872.79     2795.45     34.48 o 
   0  15   1     4143.37     3979.20     44.33 o 
   1  15   1     1221.40     1240.48     20.41 o 
   2  15   1      223.24      196.65      8.42 o 
   3  15   1        1.80       -4.19      5.02 o 
   4  15   1      224.24      181.00     12.82 o 
   5  15   1        4.70       -4.11      6.14 o 
   6  15   1      113.14       98.42     11.59 o 
   7  15   1       24.91       29.80      9.31 o 
   8  15   1       46.03       27.78     11.43 o 
  -8  16   1       10.69        2.28      9.17 o 
  -7  16   1       35.36       35.47      9.94 o 
  -6  16   1        2.18        2.82      7.27 o 
  -5  16   1       84.04       52.57      9.23 o 
  -4  16   1       10.84        7.24      6.18 o 
  -3  16   1      322.07      341.56     15.01 o 
  -2  16   1     1269.05     1281.09     21.68 o 
  -1  16   1     1011.29      961.89     18.26 o 
   0  16   1      645.84      644.15     14.72 o 
   1  16   1      195.14      209.40      8.99 o 
   2  16   1      149.48      138.62      8.35 o 
   3  16   1       34.58       35.86      7.64 o 
   4  16   1      174.87      132.68     11.69 o 
   5  16   1      178.06      172.26     13.32 o 
   6  16   1      316.33      320.85     26.68 o 
   7  16   1      153.29      163.76     18.21 o 
   8  16   1        4.49       -6.82      8.69 o 
  -8  17   1      102.37       99.51     23.11 o 
  -7  17   1        6.64       -0.64      8.51 o 
  -6  17   1        5.58        5.02      7.66 o 
  -5  17   1        0.37       -4.06      6.46 o 
  -4  17   1       25.27       19.23      7.72 o 
  -3  17   1       27.54       17.75      7.20 o 
  -2  17   1     2106.38     2084.64     29.91 o 
  -1  17   1       61.16       71.10      6.67 o 
   0  17   1        0.01        8.93      5.31 o 
   1  17   1        2.13        9.88      4.83 o 
   2  17   1        0.79       -2.17      5.73 o 
   3  17   1       25.02        7.09      8.32 o 
   4  17   1      142.50      138.59     16.12 o 
   5  17   1       10.06        3.66      7.13 o 
   6  17   1      107.63       90.45     17.85 o 
   7  17   1       59.03       58.43     11.46 o 
   8  17   1        0.59      -14.17     14.17 o 
  -7  18   1        0.02       -0.30      9.01 o 
  -6  18   1       48.07       43.45     10.65 o 
  -5  18   1       66.77       44.81     12.67 o 
  -4  18   1      150.58      160.34     13.24 o 
  -3  18   1      219.38      228.88     14.50 o 
  -2  18   1        7.78        4.23      6.17 o 
  -1  18   1        8.03        3.79      4.20 o 
   0  18   1      352.90      333.26     11.65 o 
   1  18   1       23.02       19.66      7.38 o 
   2  18   1      373.51      382.89     21.50 o 
   3  18   1      135.06       95.42     13.82 o 
   4  18   1        8.40       19.69      7.53 o 
   5  18   1        0.13       -4.86      7.13 o 
   6  18   1       59.97       91.85     12.50 o 
   7  18   1      134.22      117.42     14.38 o 
  -7  19   1       12.29       19.22     17.07 o 
  -6  19   1      130.34      108.32     13.77 o 
  -5  19   1        5.41       10.45     10.07 o 
  -4  19   1       57.24       46.03      9.97 o 
  -3  19   1       64.23       57.04      9.93 o 
  -2  19   1       36.78       33.82      6.22 o 
  -1  19   1       38.95       29.32      5.57 o 
   0  19   1       25.06       27.98      5.48 o 
   1  19   1      190.59      195.14      9.88 o 
   2  19   1      118.69      127.74     12.06 o 
   3  19   1       20.43        7.34      7.28 o 
   4  19   1       90.46       72.62     14.75 o 
   5  19   1        0.31       -6.81      6.95 o 
   6  19   1        1.38       -7.72      7.72 o 
  -6  20   1       50.10       64.23     27.76 o 
  -5  20   1        0.10       -4.15     12.83 o 
  -4  20   1       55.74       63.25     10.90 o 
  -3  20   1       13.23       12.84      7.85 o 
  -2  20   1      186.43      208.64     16.76 o 
  -1  20   1       39.63       43.97      6.27 o 
   0  20   1       39.79       50.70      6.44 o 
   1  20   1        4.12        6.75      7.10 o 
   2  20   1       35.51       34.17     11.51 o 
   3  20   1       70.08       69.32     10.77 o 
   4  20   1      128.77      148.38     18.50 o 
   5  20   1        8.37       -2.69      8.10 o 
   6  20   1        2.47       -3.14     16.51 o 
  -5  21   1        0.02       -4.03      9.54 o 
  -4  21   1      733.21      805.19     28.84 o 
  -3  21   1       38.27       36.30      9.42 o 
  -2  21   1       42.03       49.56      9.54 o 
  -1  21   1      239.18      261.17     11.01 o 
   0  21   1        4.60       -3.15      4.81 o 
   1  21   1       30.83       20.66      8.40 o 
   2  21   1       59.73       75.48     11.31 o 
   3  21   1        2.52        1.10      7.46 o 
   4  21   1       54.77       51.10     15.14 o 
   5  21   1       59.76       62.28     12.20 o 
  -4  22   1       87.51       96.97     13.60 o 
  -3  22   1      281.18      297.72     22.90 o 
  -2  22   1       12.65        7.94      7.16 o 
  -1  22   1       88.24       98.22     10.59 o 
   0  22   1       10.00        3.85      5.84 o 
   1  22   1      113.01      130.19     14.30 o 
   2  22   1      765.57      861.57     28.34 o 
   3  22   1       26.67       26.29     10.59 o 
   4  22   1       33.60       32.73     10.51 o 
  -3  23   1        0.50       -5.27      7.24 o 
  -2  23   1        0.56        0.81      7.17 o 
  -1  23   1        0.05       -4.40      7.44 o 
   0  23   1       33.49       22.98     12.26 o 
   1  23   1       92.73      148.18     12.38 o 
   2  23   1       87.04      108.16     18.98 o 
   3  23   1       31.18       35.38     10.99 o 
  -2  24   1       10.56       21.81     10.43 o 
  -1  24   1        0.10        4.09      8.35 o 
   0  24   1       20.68       10.59      7.85 o 
   1  24   1       45.70       39.91     10.76 o 
   2  24   1        0.44       -1.23     14.26 o 
 -10   0   2      151.28      158.73     26.68 o 
  -8   0   2        0.45        1.10      8.40 o 
  -6   0   2       76.12       74.40      5.88 o 
  -4   0   2     1218.48     1161.56     16.95 o 
  -2   0   2    60111.71    59998.03    779.40 o 
   0   0   2       14.92       12.51      2.77 o 
   2   0   2     1473.41     1494.67     17.62 o 
   4   0   2     1142.05     1195.98     17.32 o 
   6   0   2      168.09      135.91      8.42 o 
   8   0   2       18.68       25.76      9.11 o 
  10   0   2        7.64       18.67     15.40 o 
 -11   1   2       15.83       17.75     17.93 o 
 -10   1   2       15.19       -0.36     10.28 o 
  -9   1   2       36.43       27.90      9.09 o 
  -8   1   2       11.43        4.21      6.08 o 
  -7   1   2       91.20       91.07      6.59 o 
  -6   1   2        7.14        5.56      2.80 o 
  -5   1   2       38.06       34.26      3.03 o 
  -4   1   2      122.60      128.85      3.90 o 
  -3   1   2     2178.56     2212.12     17.95 o 
  -2   1   2    60692.29    58679.55    438.47 o 
  -1   1   2      120.71      116.93      2.26 o 
   0   1   2      719.70      714.01      7.84 o 
   1   1   2      743.00      723.33      8.27 o 
   2   1   2       52.33       53.32      2.23 o 
   3   1   2       57.13       60.16      2.85 o 
   4   1   2      308.30      319.42      6.24 o 
   5   1   2     4780.94     4895.97     40.62 o 
   6   1   2       24.80       23.71      3.91 o 
   7   1   2       88.98      105.81      7.55 o 
   8   1   2       51.79       43.07      9.43 o 
   9   1   2      105.39      105.44      9.25 o 
  10   1   2        0.16       -9.23      9.23 o 
  11   1   2       65.03       31.24     20.27 o 
 -11   2   2       18.22       38.39     20.27 o 
 -10   2   2        1.31       12.98     12.02 o 
  -9   2   2       34.63       22.51     14.72 o 
  -8   2   2       20.00       28.22      7.74 o 
  -7   2   2        0.08       -0.49      3.29 o 
  -6   2   2        4.29        3.06      2.70 o 
  -5   2   2        1.42       -2.18      2.18 o 
  -4   2   2      487.72      458.04      7.17 o 
  -3   2   2       80.46      101.25      3.74 o 
  -2   2   2    41740.77    41525.41    312.53 o 
  -1   2   2      103.47       91.04      4.07 o 
   0   2   2       54.85       58.08      3.33 o 
   1   2   2      614.38      626.28      8.37 o 
   2   2   2     1172.33     1172.49     10.86 o 
   3   2   2       23.64       28.16      2.37 o 
   4   2   2      501.71      518.52      8.07 o 
   5   2   2       18.14       13.58      2.89 o 
   6   2   2      107.63       96.35      7.48 o 
   7   2   2        0.24        7.10      4.65 o 
   8   2   2       70.41       79.73      8.96 o 
   9   2   2      421.11      431.19     15.87 o 
  10   2   2       26.07       38.42     12.40 o 
 -11   3   2        0.32        6.22     18.42 o 
 -10   3   2       11.96       11.72     11.87 o 
  -9   3   2      373.83      379.84     19.27 o 
  -8   3   2       10.77        0.61      6.10 o 
  -7   3   2       74.98       89.14      6.30 o 
  -6   3   2      180.87      195.58      6.57 o 
  -5   3   2       38.97       31.04      3.47 o 
  -4   3   2      888.17      949.82     17.55 o 
  -3   3   2      951.16      924.63     11.78 o 
  -2   3   2     4246.00     4317.44     50.45 o 
  -1   3   2    10404.24    10492.62    110.68 o 
   0   3   2      384.54      405.33      5.22 o 
   1   3   2     7117.00     6956.93     60.19 o 
   2   3   2     2600.69     2646.83     29.74 o 
   3   3   2     1825.30     1813.86     22.59 o 
   4   3   2     1780.12     1742.52     21.42 o 
   5   3   2       41.35       39.10      5.19 o 
   6   3   2       20.17       23.98      4.62 o 
   7   3   2       13.14       19.08      4.55 o 
   8   3   2        0.49       -4.62      4.62 o 
   9   3   2       77.93       61.12      8.84 o 
  10   3   2       21.13       15.77     11.13 o 
 -11   4   2        0.52       14.79     17.93 o 
 -10   4   2        2.55       20.95     12.22 o 
  -9   4   2        6.21        3.91      7.61 o 
  -8   4   2       20.63       21.75      7.94 o 
  -7   4   2       17.29       16.73      4.28 o 
  -6   4   2      103.53      103.15      5.40 o 
  -5   4   2     1054.21     1067.10     15.41 o 
  -4   4   2      392.18      382.70      8.82 o 
  -3   4   2     2223.75     2299.06     22.73 o 
  -2   4   2      271.14      264.34      6.68 o 
  -1   4   2      248.81      272.82      5.23 o 
   0   4   2      416.30      364.77      5.32 o 
   1   4   2       10.97       -1.83      1.83 o 
   2   4   2       21.51       32.08      3.30 o 
   3   4   2     4091.43     4030.38     44.37 o 
   4   4   2      655.92      639.89     17.77 o 
   5   4   2       38.23       43.10      4.54 o 
   6   4   2      393.33      410.23      9.44 o 
   7   4   2      189.65      191.12      8.89 o 
   8   4   2       55.52       66.44      7.13 o 
   9   4   2       47.14       59.74     13.56 o 
  10   4   2       37.73       26.37     17.31 o 
 -10   5   2        5.71       10.32      9.13 o 
  -9   5   2       69.69       78.88     10.01 o 
  -8   5   2       47.64       46.15     13.64 o 
  -7   5   2       34.84       32.96      5.09 o 
  -6   5   2        3.52        2.81      3.13 o 
  -5   5   2     1586.97     1612.95     21.89 o 
  -4   5   2      755.72      728.20     11.50 o 
  -3   5   2     2080.65     2097.78     23.65 o 
  -2   5   2      158.76      157.07      4.55 o 
  -1   5   2      305.99      338.81      6.51 o 
   0   5   2     4237.86     4209.25     34.34 o 
   1   5   2      114.85      111.75      3.37 o 
   2   5   2        0.65       -1.00      1.59 o 
   3   5   2       33.76       27.36      3.88 o 
   4   5   2       23.50       23.69      4.28 o 
   5   5   2       24.85       27.57      4.38 o 
   6   5   2      682.53      661.17     19.26 o 
   7   5   2      492.34      513.25     12.38 o 
   8   5   2      828.13      810.53     18.09 o 
   9   5   2       42.45       31.83      9.32 o 
 -10   6   2      247.48      240.26     17.28 o 
  -9   6   2       21.59       23.74      7.88 o 
  -8   6   2        9.06       10.52      7.00 o 
  -7   6   2       52.78       59.88      6.15 o 
  -6   6   2       74.70       81.38      6.18 o 
  -5   6   2     2234.82     2278.34     27.94 o 
  -4   6   2      475.77      461.74      9.34 o 
  -3   6   2        1.38        7.41      2.46 o 
  -2   6   2      439.33      444.85      7.61 o 
  -1   6   2      532.66      575.22      9.11 o 
   0   6   2     3766.27     3856.40     35.55 o 
   1   6   2      122.70      133.09      3.98 o 
   2   6   2      666.44      726.74      9.15 o 
   3   6   2      222.38      241.40      5.43 o 
   4   6   2      137.71      141.40      5.83 o 
   5   6   2      119.10      111.95      6.28 o 
   6   6   2      173.02      199.08      8.43 o 
   7   6   2        0.01        2.05      4.13 o 
   8   6   2     1167.70     1173.41     22.25 o 
   9   6   2       86.59       83.13     11.51 o 
 -10   7   2        9.27       21.23     12.31 o 
  -9   7   2        0.58       -2.32      6.43 o 
  -8   7   2       13.03       12.75      6.42 o 
  -7   7   2        3.48        6.12      4.21 o 
  -6   7   2      223.77      207.05      9.24 o 
  -5   7   2      379.42      361.34     11.19 o 
  -4   7   2      158.49      157.03      5.73 o 
  -3   7   2     1558.61     1541.47     17.63 o 
  -2   7   2       74.00       63.11      3.49 o 
  -1   7   2      194.55      181.31      5.71 o 
   0   7   2      518.18      609.26      9.87 o 
   1   7   2     3059.76     3575.21     34.49 o 
   2   7   2       10.36        6.25      1.99 o 
   3   7   2       34.32       40.49      2.73 o 
   4   7   2      368.14      337.53      6.85 o 
   5   7   2        0.41       -3.16      3.16 o 
   6   7   2        3.48        4.58      4.12 o 
   7   7   2       45.88       38.23      6.03 o 
   8   7   2       50.66       74.87      7.72 o 
   9   7   2       27.02       22.25      7.37 o 
 -10   8   2       26.37       -1.54     10.83 o 
  -9   8   2       37.21       48.93     15.90 o 
  -8   8   2      130.24      149.87     10.87 o 
  -7   8   2        3.86        2.02      4.01 o 
  -6   8   2        2.15       -1.72      3.94 o 
  -5   8   2      438.42      432.17     10.07 o 
  -4   8   2     1407.76     1349.20     17.33 o 
  -3   8   2      207.15      208.14      6.21 o 
  -2   8   2       10.83        7.96      3.72 o 
  -1   8   2      251.45      249.38      6.76 o 
   0   8   2      696.15      771.32     11.97 o 
   1   8   2    11195.07    11923.46    113.96 o 
   2   8   2     1798.97     1903.55     19.82 o 
   3   8   2        0.06       -1.43      2.04 o 
   4   8   2      487.43      480.12     10.62 o 
   5   8   2        0.36       -3.40      3.40 o 
   6   8   2      222.34      209.26     10.46 o 
   7   8   2       62.80       51.32      7.45 o 
   8   8   2      140.17      134.16      9.33 o 
   9   8   2       22.81       10.32      7.35 o 
  10   8   2       13.21       24.71     17.38 o 
 -10   9   2       13.86        7.58     16.14 o 
  -9   9   2        0.13        3.55     10.26 o 
  -8   9   2        0.94       -8.03     19.47 o 
  -7   9   2       22.36       18.11      5.73 o 
  -6   9   2       13.12       16.07      4.66 o 
  -5   9   2       59.70       54.96      5.16 o 
  -4   9   2      100.70      109.46      5.41 o 
  -3   9   2        0.43       -2.44      2.44 o 
  -2   9   2       49.40       50.34      4.04 o 
  -1   9   2       34.29       58.86      3.91 o 
   0   9   2       98.80      101.40      4.79 o 
   1   9   2      450.19      502.30     11.06 o 
   2   9   2       20.79       41.51      3.41 o 
   3   9   2      114.83      134.88      5.61 o 
   4   9   2      492.35      505.80     11.09 o 
   5   9   2       65.79       64.53      6.88 o 
   6   9   2     1311.32     1292.54     25.18 o 
   7   9   2       55.31       60.83      7.86 o 
   8   9   2      283.69      262.18     11.91 o 
   9   9   2       34.45       33.33      9.59 o 
  10   9   2      132.99      156.26     25.82 o 
 -10  10   2        0.07       -3.70     15.03 o 
  -9  10   2        9.83        0.38     20.55 o 
  -8  10   2       18.03       30.45     11.48 o 
  -7  10   2      131.76      125.92     13.43 o 
  -6  10   2      603.31      626.51     14.61 o 
  -5  10   2        2.83        2.58      3.47 o 
  -4  10   2      113.15      121.86      5.68 o 
  -3  10   2       36.14       40.16      4.02 o 
  -2  10   2     1028.07      989.67     16.35 o 
  -1  10   2       53.06       51.32      4.10 o 
   0  10   2      111.70      123.90      5.51 o 
   1  10   2      799.70      881.29     14.67 o 
   2  10   2      142.52      169.65      6.07 o 
   3  10   2      823.55      890.33     14.58 o 
   4  10   2      372.21      341.94     11.99 o 
   5  10   2      212.31      198.35     10.16 o 
   6  10   2        9.27       13.24      5.68 o 
   7  10   2        7.01       10.23      6.24 o 
   8  10   2       41.03       27.89      7.73 o 
   9  10   2        3.28        9.46      9.19 o 
  10  10   2       10.58       11.52     16.95 o 
  -9  11   2       29.59       28.51     12.67 o 
  -8  11   2      280.70      307.51     22.50 o 
  -7  11   2        6.77       13.76      8.22 o 
  -6  11   2        3.35        3.57      6.11 o 
  -5  11   2        1.22       -3.24      3.24 o 
  -4  11   2      515.96      513.97     10.56 o 
  -3  11   2      672.97      650.89     12.77 o 
  -2  11   2      231.55      245.21      7.04 o 
  -1  11   2      424.04      391.99     11.68 o 
   0  11   2      176.02      222.25      7.44 o 
   1  11   2     1050.52     1110.11     16.50 o 
   2  11   2     1537.24     1568.82     20.49 o 
   3  11   2      161.61      192.15     10.36 o 
   4  11   2      221.47      218.90     10.39 o 
   5  11   2      233.21      230.22     10.97 o 
   6  11   2        2.80       -0.59      5.30 o 
   7  11   2       12.84        8.24      7.09 o 
   8  11   2        0.21        2.51      7.12 o 
   9  11   2      143.80      113.81     27.31 o 
  -9  12   2       27.26       13.93     12.10 o 
  -8  12   2        7.81        7.04      7.95 o 
  -7  12   2      165.71      148.40     19.75 o 
  -6  12   2        9.73       20.91      7.08 o 
  -5  12   2      109.82      102.39     14.74 o 
  -4  12   2        5.51        8.23      3.50 o 
  -3  12   2       18.82       10.99      3.81 o 
  -2  12   2      690.27      689.89     12.04 o 
  -1  12   2       85.94       80.68      5.11 o 
   0  12   2      154.82      151.09      7.50 o 
   1  12   2       46.80       60.11      5.63 o 
   2  12   2      128.48      130.00      6.27 o 
   3  12   2       68.68       65.65      9.71 o 
   4  12   2       76.88       75.33      9.08 o 
   5  12   2       13.07       12.43      6.58 o 
   6  12   2        0.03       -4.74      4.74 o 
   7  12   2      138.06      126.37     10.50 o 
   8  12   2        4.25       -0.71      6.58 o 
   9  12   2      135.67      112.81     11.91 o 
  -9  13   2        5.59       -3.49     11.19 o 
  -8  13   2       46.70       31.78     12.26 o 
  -7  13   2        7.01       11.04      7.29 o 
  -6  13   2       36.00       28.08      7.63 o 
  -5  13   2       61.93       68.03      9.10 o 
  -4  13   2      188.37      190.21      9.59 o 
  -3  13   2       26.55       19.53      4.81 o 
  -2  13   2     1596.13     1542.57     20.01 o 
  -1  13   2     2432.53     2290.08     28.08 o 
   0  13   2        1.69        6.04      3.51 o 
   1  13   2        0.29       -1.25      3.58 o 
   2  13   2       99.48      103.55      8.23 o 
   3  13   2       99.10       76.42      9.06 o 
   4  13   2      227.40      183.64     11.83 o 
   5  13   2      143.80      100.83     10.46 o 
   6  13   2        1.78       -2.71      6.15 o 
   7  13   2       76.71       64.73      9.19 o 
   8  13   2        0.10       -6.76      6.76 o 
   9  13   2        3.45       -3.00      8.54 o 
  -8  14   2       24.12       11.66     10.75 o 
  -7  14   2      112.00      111.12     12.25 o 
  -6  14   2        0.59       -6.14      6.14 o 
  -5  14   2        6.86        4.95      6.37 o 
  -4  14   2      381.25      345.70     12.54 o 
  -3  14   2      392.49      390.51     13.00 o 
  -2  14   2       46.00       28.38      5.88 o 
  -1  14   2     1180.43     1091.06     48.13 o 
   0  14   2      634.59      623.27     13.56 o 
   1  14   2      104.90      118.60      6.78 o 
   2  14   2      148.76      166.66     10.60 o 
   3  14   2        2.21       -1.58      5.50 o 
   4  14   2     1164.99      940.42     25.15 o 
   5  14   2       12.75       -2.50      9.22 o 
   6  14   2       39.36       26.20     11.37 o 
   7  14   2      100.31      107.55     17.39 o 
   8  14   2       47.95       44.29     10.78 o 
   9  14   2        3.02      -15.47     16.08 o 
  -8  15   2       97.73      133.39     18.76 o 
  -7  15   2       18.19        4.09      8.19 o 
  -6  15   2        6.76       14.58      9.39 o 
  -5  15   2        8.65       14.75      7.18 o 
  -4  15   2       81.60       72.24      9.12 o 
  -3  15   2      538.09      546.52     15.43 o 
  -2  15   2     1562.37     1556.40     23.94 o 
  -1  15   2      108.34       94.86     11.45 o 
   0  15   2       77.27       72.76      6.13 o 
   1  15   2     1343.86     1267.96     20.55 o 
   2  15   2       52.96       53.75      5.53 o 
   3  15   2        0.98       -4.07      5.68 o 
   4  15   2      191.13      143.76     11.52 o 
   5  15   2       17.46       31.91      8.34 o 
   6  15   2       17.45       12.29      7.98 o 
   7  15   2       53.93       63.55     11.12 o 
   8  15   2      112.63      109.37     13.83 o 
  -8  16   2        9.19        6.10     16.64 o 
  -7  16   2        6.91       10.93      9.63 o 
  -6  16   2        8.07        7.83      7.60 o 
  -5  16   2       25.08       16.79      7.50 o 
  -4  16   2       15.47        9.10      6.71 o 
  -3  16   2     1270.71     1273.78     24.98 o 
  -2  16   2       60.82       66.79      6.78 o 
  -1  16   2       30.78       20.86      5.31 o 
   0  16   2      124.64      125.73      7.51 o 
   1  16   2      609.48      609.59     14.22 o 
   2  16   2      563.97      515.55     18.69 o 
   3  16   2      132.97      102.61     10.23 o 
   4  16   2        1.27       -0.13      5.77 o 
   5  16   2        3.62       -1.51      6.66 o 
   6  16   2        5.29        4.46      7.13 o 
   7  16   2        0.86        0.37      7.75 o 
   8  16   2        0.39        5.70      9.17 o 
  -8  17   2        5.53       17.31     19.04 o 
  -7  17   2       20.69       22.34      8.48 o 
  -6  17   2      100.27       83.17     11.69 o 
  -5  17   2       43.40       50.77     10.18 o 
  -4  17   2       19.21       23.76      8.26 o 
  -3  17   2       30.63       25.46      6.63 o 
  -2  17   2        2.70        5.33      4.41 o 
  -1  17   2      165.61      147.18     12.76 o 
   0  17   2      975.29      897.00     21.26 o 
   1  17   2      327.28      315.31     11.07 o 
   2  17   2       66.10       64.87     10.32 o 
   3  17   2       69.66       57.62     10.56 o 
   4  17   2      259.59      248.65     18.52 o 
   5  17   2      319.89      250.02     15.90 o 
   6  17   2       25.83       23.72      9.09 o 
   7  17   2       58.75       52.72     11.34 o 
  -7  18   2       14.77       15.43      9.60 o 
  -6  18   2      133.49      122.19     13.69 o 
  -5  18   2      265.17      234.21     16.02 o 
  -4  18   2      203.57      195.07     14.28 o 
  -3  18   2       25.36       18.15      7.43 o 
  -2  18   2      250.59      232.19     10.52 o 
  -1  18   2       42.55       41.42      7.26 o 
   0  18   2       20.34       22.54      5.16 o 
   1  18   2      620.44      596.15     15.08 o 
   2  18   2       11.90        7.17      6.95 o 
   3  18   2       13.48       17.01      7.60 o 
   4  18   2        8.56       11.63      7.34 o 
   5  18   2       16.36       20.86     14.17 o 
   6  18   2      289.34      294.67     18.44 o 
   7  18   2       84.94       88.24     22.12 o 
  -7  19   2        0.85      -11.89     13.86 o 
  -6  19   2       57.65       53.95     11.26 o 
  -5  19   2      451.45      441.25     20.84 o 
  -4  19   2      960.34     1042.62     36.31 o 
  -3  19   2      261.63      276.46     16.16 o 
  -2  19   2      116.73      104.36      7.63 o 
  -1  19   2      287.43      301.25     13.49 o 
   0  19   2       87.20       74.88      7.49 o 
   1  19   2      179.46      192.20     13.39 o 
   2  19   2        7.09       14.08      8.47 o 
   3  19   2        0.66       -3.59      8.73 o 
   4  19   2       62.91       70.08     10.78 o 
   5  19   2        0.15       -2.63      7.25 o 
   6  19   2       70.18       88.70     13.88 o 
  -6  20   2      117.76      145.97     25.57 o 
  -5  20   2       16.95        2.07      8.25 o 
  -4  20   2       58.33       60.24     10.83 o 
  -3  20   2       13.05       14.61      8.31 o 
  -2  20   2       31.84       17.46      6.25 o 
  -1  20   2        5.98        9.73      4.36 o 
   0  20   2       15.39       17.48      5.78 o 
   1  20   2       40.43       43.79      9.28 o 
   2  20   2        1.86       -0.69      6.73 o 
   3  20   2        0.23       -4.49      6.95 o 
   4  20   2        6.42        0.73      7.80 o 
   5  20   2        5.58        7.88      9.89 o 
  -5  21   2       24.16       19.41     12.07 o 
  -4  21   2        8.39       15.58      9.44 o 
  -3  21   2      135.07      155.77     12.31 o 
  -2  21   2        1.68       -2.04      6.39 o 
  -1  21   2      151.52      180.14     10.66 o 
   0  21   2       93.37       84.64      9.88 o 
   1  21   2        0.23        6.34      7.45 o 
   2  21   2       19.87       26.64      8.30 o 
   3  21   2        5.05        2.78      9.42 o 
   4  21   2      127.67      163.88     19.24 o 
   5  21   2        0.15       12.03     12.17 o 
  -4  22   2        9.68       -4.75      8.34 o 
  -3  22   2        2.89       -2.90      7.27 o 
  -2  22   2       38.61       47.91      9.17 o 
  -1  22   2       41.03       52.93      8.18 o 
   0  22   2      523.42      565.24     36.78 o 
   1  22   2      249.86      253.52     20.20 o 
   2  22   2       72.83       91.17     13.18 o 
   3  22   2       34.03       27.41      9.68 o 
   4  22   2      297.44      323.51     20.04 o 
  -4  23   2        1.10      -12.51     16.45 o 
  -3  23   2      207.77      220.48     14.72 o 
  -2  23   2      173.57      194.21     13.77 o 
  -1  23   2       28.84       34.19     10.03 o 
   0  23   2        1.79        1.51      7.25 o 
   1  23   2       24.43       32.48      8.44 o 
   2  23   2        6.02        2.51      9.55 o 
   3  23   2        0.95       -6.20     11.77 o 
  -2  24   2      170.85      203.74     16.98 o 
  -1  24   2        3.23       -7.21     15.65 o 
   0  24   2        0.34       -8.07      8.07 o 
   1  24   2       32.87       34.75     13.51 o 
   2  24   2      117.92      100.13     25.69 o 
  -9   0   3        3.58        4.02     10.43 o 
  -7   0   3       61.28       58.08     11.09 o 
  -5   0   3        0.05       -2.82      2.82 o 
  -3   0   3     6932.89     6772.81     66.79 o 
  -1   0   3      729.35      735.79     22.37 o 
   1   0   3     6431.51     6272.05     69.90 o 
   3   0   3       29.07       15.93      2.62 o 
   5   0   3     1462.87     1522.09     21.96 o 
   7   0   3       81.50       84.16     11.24 o 
   9   0   3       20.66        3.69      9.60 o 
 -10   1   3        0.86        4.63      9.86 o 
  -9   1   3       13.73        0.70      7.42 o 
  -8   1   3        0.35        2.14      6.21 o 
  -7   1   3       26.94       25.68      6.68 o 
  -6   1   3       14.46        7.18      2.80 o 
  -5   1   3        1.08       -2.27      2.27 o 
  -4   1   3     4204.79     4212.82     32.04 o 
  -3   1   3     1297.91     1298.66     15.10 o 
  -2   1   3     4730.60     4731.94     54.45 o 
  -1   1   3       62.79       67.15      2.25 o 
   0   1   3       82.26       68.58      3.36 o 
   1   1   3       15.35        4.92      1.75 o 
   2   1   3      320.51      297.44      4.65 o 
   3   1   3     2194.90     2298.71     18.85 o 
   4   1   3     2220.33     2397.99     20.50 o 
   5   1   3      328.78      351.38      7.33 o 
   6   1   3       40.13       45.25      4.47 o 
   7   1   3       76.96       85.34      7.98 o 
   8   1   3       11.81        1.67      5.77 o 
   9   1   3        1.27       -3.37      5.96 o 
  10   1   3       42.12       34.78      8.05 o 
 -10   2   3       71.60       70.26     12.65 o 
  -9   2   3       30.30       30.72      8.38 o 
  -8   2   3        0.92        1.62      5.93 o 
  -7   2   3       98.08      101.53      9.06 o 
  -6   2   3       18.35       13.31      3.20 o 
  -5   2   3       13.51       13.46      2.77 o 
  -4   2   3     1458.32     1397.69     14.83 o 
  -3   2   3       21.25       28.25      2.65 o 
  -2   2   3      456.89      421.98     14.32 o 
  -1   2   3        0.21       -1.20      1.22 o 
   0   2   3    17187.22    16673.81    138.09 o 
   1   2   3       27.49       25.11      2.51 o 
   2   2   3       62.75       47.60      2.97 o 
   3   2   3      862.48      934.40     10.06 o 
   4   2   3      192.83      210.58      5.30 o 
   5   2   3      100.58      101.96      4.61 o 
   6   2   3      425.88      451.46     10.37 o 
   7   2   3       91.21       86.34      6.99 o 
   8   2   3        0.61        2.64      5.95 o 
   9   2   3        0.50        1.48      6.43 o 
  10   2   3       20.50       23.01      6.91 o 
 -11   3   3       91.99      112.52     26.13 o 
 -10   3   3        1.61        7.76      9.29 o 
  -9   3   3       14.94        6.74      7.47 o 
  -8   3   3        5.36        2.42      6.11 o 
  -7   3   3      302.70      307.02     13.36 o 
  -6   3   3      578.48      601.84     10.65 o 
  -5   3   3      462.25      473.13      8.67 o 
  -4   3   3      707.09      772.81     11.49 o 
  -3   3   3     1292.03     1245.59     16.19 o 
  -2   3   3       43.34       40.41      3.81 o 
  -1   3   3     3041.88     3006.10     28.64 o 
   0   3   3     1257.22     1193.56     12.02 o 
   1   3   3      230.40      236.95      6.18 o 
   2   3   3      121.89      137.00      4.69 o 
   3   3   3      244.31      241.63      6.86 o 
   4   3   3      306.96      298.92      6.43 o 
   5   3   3      143.62      156.60      5.21 o 
   6   3   3        9.21        5.12      3.81 o 
   7   3   3      431.90      443.05     11.38 o 
   8   3   3        1.54       -3.73      5.07 o 
   9   3   3      301.05      312.01     18.87 o 
  10   3   3      172.09      184.10     18.51 o 
 -11   4   3        0.68        8.69     17.56 o 
 -10   4   3       33.49       22.80      9.74 o 
  -9   4   3       22.70       26.36     10.00 o 
  -8   4   3        8.73        5.28      6.34 o 
  -7   4   3        3.86        5.40      4.62 o 
  -6   4   3      231.22      236.97      7.26 o 
  -5   4   3      203.78      204.25      6.05 o 
  -4   4   3     3524.13     3340.93     32.20 o 
  -3   4   3       60.17       77.50      4.44 o 
  -2   4   3      123.24      120.62      7.68 o 
  -1   4   3       97.30       96.16      3.38 o 
   0   4   3     1186.13     1223.62     13.57 o 
   1   4   3     1102.79     1193.10     13.95 o 
   2   4   3     1231.26     1174.15     17.11 o 
   3   4   3     2041.94     1949.59     25.66 o 
   4   4   3      446.86      415.82      9.67 o 
   5   4   3       99.00      100.27      5.85 o 
   6   4   3      105.09      111.63      6.15 o 
   7   4   3        6.45        1.82      4.11 o 
   8   4   3      491.09      504.74     16.76 o 
   9   4   3       41.63       38.98      8.21 o 
  10   4   3        5.79        7.35     18.61 o 
 -10   5   3      286.70      292.33     19.30 o 
  -9   5   3       20.69       10.11      8.82 o 
  -8   5   3       19.88       11.94      7.08 o 
  -7   5   3      118.32      123.60      7.09 o 
  -6   5   3      306.47      315.55      8.17 o 
  -5   5   3       18.77       20.00      3.61 o 
  -4   5   3     1123.69     1219.36     17.66 o 
  -3   5   3      100.71      104.76      4.87 o 
  -2   5   3     2319.52     2170.95     28.60 o 
  -1   5   3      170.41      184.94      4.68 o 
   0   5   3       49.28       59.25      2.58 o 
   1   5   3       68.50       51.44      2.67 o 
   2   5   3     1230.13     1292.52     25.42 o 
   3   5   3       19.16        9.71      3.24 o 
   4   5   3     1600.27     1533.71     23.36 o 
   5   5   3      152.50      144.32      7.74 o 
   6   5   3       22.39       19.21      4.72 o 
   7   5   3     1917.79     1939.04     25.76 o 
   8   5   3      313.80      301.76     11.95 o 
   9   5   3        0.53       -6.46      7.75 o 
  10   5   3       43.19       46.08     13.15 o 
 -10   6   3       11.10        6.13      8.00 o 
  -9   6   3       14.39       21.48      8.11 o 
  -8   6   3        1.19        6.91      7.38 o 
  -7   6   3       32.19       21.46      5.52 o 
  -6   6   3       76.07       71.98      5.56 o 
  -5   6   3      154.58      168.69      7.31 o 
  -4   6   3      292.29      305.06      8.59 o 
  -3   6   3       31.16       42.27      3.42 o 
  -2   6   3      428.16      450.77      8.10 o 
  -1   6   3      306.52      304.52      6.12 o 
   0   6   3      395.99      475.92      6.81 o 
   1   6   3     1287.64     1435.70     15.19 o 
   2   6   3     1801.61     1989.59     34.13 o 
   3   6   3      681.10      690.97     14.05 o 
   4   6   3      811.99      771.99     15.98 o 
   5   6   3        4.12        2.77      3.52 o 
   6   6   3       40.15       31.20      5.21 o 
   7   6   3      526.67      524.21     12.81 o 
   8   6   3       89.89       79.48      7.76 o 
   9   6   3       44.32       45.79     13.17 o 
  10   6   3       63.81       69.59     14.76 o 
 -10   7   3       10.76       16.89     12.08 o 
  -9   7   3        5.02        9.75      7.05 o 
  -8   7   3        0.04        1.89      6.74 o 
  -7   7   3      129.67      163.45      9.62 o 
  -6   7   3       57.03       62.71      6.22 o 
  -5   7   3        3.27        4.21      3.57 o 
  -4   7   3      969.96      961.48     14.44 o 
  -3   7   3       74.68       71.11      4.05 o 
  -2   7   3      756.81      752.61     14.33 o 
  -1   7   3     1427.79     1445.60     14.65 o 
   0   7   3      174.37      225.83      4.51 o 
   1   7   3     3182.82     3406.10     30.67 o 
   2   7   3      668.53      712.02      9.34 o 
   3   7   3       46.81       41.57      3.72 o 
   4   7   3      395.94      370.50      9.37 o 
   5   7   3        2.47       -1.44      3.47 o 
   6   7   3      963.54      899.38     24.86 o 
   7   7   3      257.10      260.87     10.93 o 
   8   7   3       89.42       96.60     10.76 o 
   9   7   3       55.39       44.66     10.48 o 
  10   7   3       24.27       32.13     13.27 o 
 -10   8   3       37.00       24.52     13.39 o 
  -9   8   3        0.20        4.40      6.93 o 
  -8   8   3       18.89       23.00      6.74 o 
  -7   8   3       71.74       84.09     13.02 o 
  -6   8   3      238.85      238.59     10.46 o 
  -5   8   3       12.52        9.20      3.66 o 
  -4   8   3       63.95       68.12      4.27 o 
  -3   8   3     2703.75     2582.93     26.45 o 
  -2   8   3     1021.83      969.54     14.33 o 
  -1   8   3       43.90       52.03      3.03 o 
   0   8   3       53.31       60.64      3.39 o 
   1   8   3      289.12      343.64      7.62 o 
   2   8   3      672.47      747.99     10.26 o 
   3   8   3      320.25      326.81      7.87 o 
   4   8   3       13.16        6.29      5.30 o 
   5   8   3      314.25      328.36     16.06 o 
   6   8   3     1055.52     1035.91     22.01 o 
   7   8   3      239.60      228.74     11.69 o 
   8   8   3     1495.25     1538.60     40.87 o 
   9   8   3      161.61      176.38     22.58 o 
  10   8   3       83.98       98.32     29.21 o 
 -10   9   3       44.00       51.88     21.38 o 
  -9   9   3       11.16       -0.34     10.12 o 
  -8   9   3       78.63       85.96      9.67 o 
  -7   9   3        1.46        2.29      4.85 o 
  -6   9   3       80.67       78.15      6.34 o 
  -5   9   3       54.26       44.79      4.85 o 
  -4   9   3       44.01       49.59      6.21 o 
  -3   9   3      202.11      220.05      7.30 o 
  -2   9   3      181.22      184.47      7.87 o 
  -1   9   3        0.26        0.56      1.69 o 
   0   9   3      984.62     1060.75     12.96 o 
   1   9   3     2245.94     2472.62     27.06 o 
   2   9   3        1.36        1.55      2.04 o 
   3   9   3       76.47       77.36      5.30 o 
   4   9   3      101.34       98.16      7.27 o 
   5   9   3        0.88       -3.32      4.49 o 
   6   9   3      987.59      966.78     23.08 o 
   7   9   3       51.89       46.97      7.60 o 
   8   9   3      963.06     1008.05     22.11 o 
   9   9   3       76.83       85.60     16.57 o 
  10   9   3       29.33       23.05     13.10 o 
 -10  10   3       13.78       17.56     18.67 o 
  -9  10   3        0.05       -4.92     10.27 o 
  -8  10   3        4.14        3.01      9.05 o 
  -7  10   3      115.64      114.86      8.24 o 
  -6  10   3      171.02      163.68      7.53 o 
  -5  10   3      167.06      176.04      7.27 o 
  -4  10   3       92.37       94.93      7.18 o 
  -3  10   3      455.51      421.22      9.29 o 
  -2  10   3        1.84        6.08      3.50 o 
  -1  10   3     1266.81     1263.95     15.72 o 
   0  10   3       53.74       62.30      5.15 o 
   1  10   3      242.49      214.85      6.77 o 
   2  10   3        2.09        5.87      2.55 o 
   3  10   3       39.36       45.82      5.74 o 
   4  10   3        3.44       -0.71      4.04 o 
   5  10   3      175.30      156.43     11.86 o 
   6  10   3      140.06      131.82      9.61 o 
   7  10   3        6.69       10.16      6.09 o 
   8  10   3     1183.52     1254.39     31.16 o 
   9  10   3        6.98        3.25      7.13 o 
  -9  11   3        3.29        6.52     11.70 o 
  -8  11   3       12.19       11.60     10.96 o 
  -7  11   3      735.59      738.63     29.25 o 
  -6  11   3      110.47      111.79     10.01 o 
  -5  11   3       14.50       14.01      4.02 o 
  -4  11   3       48.28       63.21      4.98 o 
  -3  11   3        1.55       -3.06      3.06 o 
  -2  11   3      340.32      345.24      9.96 o 
  -1  11   3      411.52      462.56      9.10 o 
   0  11   3      270.86      275.12      6.89 o 
   1  11   3      107.60      112.71      5.55 o 
   2  11   3        1.52       -2.54      2.54 o 
   3  11   3      586.11      561.22     14.98 o 
   4  11   3        0.02       -4.11      4.11 o 
   5  11   3      364.84      346.59     13.52 o 
   6  11   3       78.52       76.88      8.45 o 
   7  11   3       12.92        6.40      5.87 o 
   8  11   3      132.78      137.50     11.62 o 
   9  11   3       67.28       97.09     10.20 o 
  -9  12   3       33.72       14.79     11.58 o 
  -8  12   3        2.39        5.28     10.18 o 
  -7  12   3      205.49      221.96     14.39 o 
  -6  12   3       70.81       76.49      8.36 o 
  -5  12   3       53.86       50.53      6.65 o 
  -4  12   3      140.26      118.51      6.94 o 
  -3  12   3     1473.70     1420.59     21.22 o 
  -2  12   3      192.20      183.42      8.63 o 
  -1  12   3     1010.28     1029.64     14.61 o 
   0  12   3      168.47      158.87      8.76 o 
   1  12   3      231.78      228.03      8.13 o 
   2  12   3      183.55      173.34      6.72 o 
   3  12   3       76.52       73.79      9.74 o 
   4  12   3        1.12        1.33      4.75 o 
   5  12   3        9.97        1.05      5.11 o 
   6  12   3        8.23        6.91      5.87 o 
   7  12   3       73.02       85.36      9.66 o 
   8  12   3       85.19       69.19     10.22 o 
   9  12   3      194.03      204.77     12.74 o 
  -9  13   3        6.18       -8.22     10.73 o 
  -8  13   3      272.41      279.28     22.77 o 
  -7  13   3      157.78      152.96     16.03 o 
  -6  13   3       15.28       14.08      6.47 o 
  -5  13   3      218.13      227.70     10.99 o 
  -4  13   3       54.97       57.23      5.81 o 
  -3  13   3      850.29      800.02     15.64 o 
  -2  13   3     3663.54     3543.27     39.58 o 
  -1  13   3     1313.42     1280.77     17.20 o 
   0  13   3      376.79      378.11     10.44 o 
   1  13   3       36.86       47.07      4.78 o 
   2  13   3       22.39       34.20      4.39 o 
   3  13   3      470.70      425.95     16.78 o 
   4  13   3        0.03        2.42      5.97 o 
   5  13   3       10.61        2.69      5.47 o 
   6  13   3       68.34       66.55     11.23 o 
   7  13   3       22.09       32.30      8.28 o 
   8  13   3      135.05      130.68     12.08 o 
   9  13   3       26.12       10.09      8.56 o 
  -8  14   3       10.05       14.02     13.80 o 
  -7  14   3        4.92        1.96      7.14 o 
  -6  14   3       58.61       43.49      8.02 o 
  -5  14   3       26.85       39.48     11.29 o 
  -4  14   3       41.94       51.19      8.31 o 
  -3  14   3     1120.93     1135.55     22.43 o 
  -2  14   3     1467.56     1422.12     21.80 o 
  -1  14   3        0.00        2.12      3.12 o 
   0  14   3      257.22      266.99     10.43 o 
   1  14   3       56.93       68.35      8.30 o 
   2  14   3       58.75       38.45     12.26 o 
   3  14   3      104.71      119.19     10.39 o 
   4  14   3      153.74      114.74     10.62 o 
   5  14   3       37.59       19.55     11.03 o 
   6  14   3      165.82      159.18     13.53 o 
   7  14   3        0.98       -1.78      9.36 o 
   8  14   3       92.29      109.36     16.57 o 
  -8  15   3        0.88        2.46     11.33 o 
  -7  15   3        2.15        5.82      7.72 o 
  -6  15   3       12.38       10.05      6.24 o 
  -5  15   3      190.36      202.80     11.73 o 
  -4  15   3       72.75       72.07      7.88 o 
  -3  15   3      246.69      233.91     11.11 o 
  -2  15   3      994.07      951.37     23.52 o 
  -1  15   3        1.37       -0.85      3.22 o 
   0  15   3       60.89       80.68      5.67 o 
   1  15   3        5.42        7.95      4.14 o 
   2  15   3       67.46       52.31      7.93 o 
   3  15   3        1.44       -5.14      5.14 o 
   4  15   3       13.65       15.90      7.01 o 
   5  15   3      126.44       99.44     11.25 o 
   6  15   3        2.27        7.78      7.59 o 
   7  15   3       46.38       41.19     10.37 o 
   8  15   3       46.60       40.58     11.14 o 
  -8  16   3        4.55       12.14     18.67 o 
  -7  16   3       33.84       18.53      9.06 o 
  -6  16   3       30.66       21.46      9.74 o 
  -5  16   3      220.92      221.64     12.43 o 
  -4  16   3       83.51       77.73      8.29 o 
  -3  16   3      481.37      471.94     23.06 o 
  -2  16   3      358.38      348.74     11.63 o 
  -1  16   3       62.40       57.66      6.10 o 
   0  16   3      209.08      196.29      7.92 o 
   1  16   3        7.50        8.57      4.27 o 
   2  16   3      344.00      317.09     15.73 o 
   3  16   3      309.53      279.20     15.02 o 
   4  16   3      230.36      219.55     14.22 o 
   5  16   3      302.07      294.74     16.68 o 
   6  16   3       82.79       66.31     11.20 o 
   7  16   3       30.89       14.07      8.98 o 
  -8  17   3        8.43        3.57     19.16 o 
  -7  17   3        1.42        9.64      8.37 o 
  -6  17   3      100.63      119.82     11.31 o 
  -5  17   3      583.26      641.43     23.10 o 
  -4  17   3      921.38      924.04     32.38 o 
  -3  17   3      340.14      343.19     23.15 o 
  -2  17   3       95.73       92.70      7.61 o 
  -1  17   3      318.81      305.85     11.03 o 
   0  17   3      165.61      181.65      8.96 o 
   1  17   3       18.62       14.70      5.38 o 
   2  17   3      213.66      173.39     12.64 o 
   3  17   3       43.35       28.86      8.27 o 
   4  17   3      308.56      266.72     15.90 o 
   5  17   3        3.38       14.81      7.90 o 
   6  17   3       44.85       42.48     10.51 o 
   7  17   3       24.83       34.39     10.51 o 
  -7  18   3       28.98       14.91     15.65 o 
  -6  18   3       10.38       -2.06      7.49 o 
  -5  18   3       19.16       21.91      9.20 o 
  -4  18   3      858.01      915.87     27.44 o 
  -3  18   3      149.82      167.45     11.36 o 
  -2  18   3       61.73       48.52      6.72 o 
  -1  18   3       46.87       54.62      6.59 o 
   0  18   3      452.40      446.89     13.31 o 
   1  18   3      258.54      261.34     14.79 o 
   2  18   3      406.88      440.85     18.43 o 
   3  18   3       12.43        4.39      6.81 o 
   4  18   3       15.17       12.92      7.46 o 
   5  18   3        6.59        3.61      7.36 o 
   6  18   3       45.45       26.31     10.13 o 
  -7  19   3       17.02       43.26     19.16 o 
  -6  19   3      285.84      316.20     19.02 o 
  -5  19   3       67.35       84.81     13.96 o 
  -4  19   3      782.59      813.30     38.34 o 
  -3  19   3        1.84        8.29      6.49 o 
  -2  19   3       44.13       39.31      6.75 o 
  -1  19   3        1.22       -2.58      4.14 o 
   0  19   3       21.93       12.95      5.30 o 
   1  19   3       25.38        8.52      7.28 o 
   2  19   3       10.65        9.21      7.65 o 
   3  19   3       21.84       24.50      8.17 o 
   4  19   3       74.47      100.20     12.52 o 
   5  19   3      210.05      176.80     15.55 o 
   6  19   3       61.25       56.13     11.98 o 
  -6  20   3      142.21      177.95     26.19 o 
  -5  20   3       36.12       57.32     11.83 o 
  -4  20   3      117.82       88.33     12.25 o 
  -3  20   3       53.85       32.24      8.84 o 
  -2  20   3        9.42       18.02      6.32 o 
  -1  20   3        0.19        6.23      4.88 o 
   0  20   3       18.47       24.81      8.23 o 
   1  20   3       95.07       72.94     10.68 o 
   2  20   3       44.99       41.52      9.50 o 
   3  20   3       84.27       52.27     10.54 o 
   4  20   3        0.04        1.54      7.70 o 
   5  20   3        5.42       17.54      9.48 o 
  -5  21   3       54.90       62.92     11.88 o 
  -4  21   3        1.72        3.59      7.44 o 
  -3  21   3        3.73       12.34      7.54 o 
  -2  21   3       17.37       28.15      7.09 o 
  -1  21   3      145.56      147.06      9.13 o 
   0  21   3       27.60       36.73      9.34 o 
   1  21   3       74.02       89.70     11.70 o 
   2  21   3        2.12        0.14      9.04 o 
   3  21   3      118.15      122.05     13.79 o 
   4  21   3        1.59        5.81      9.44 o 
  -4  22   3        0.02       -1.74      7.57 o 
  -3  22   3       87.26       97.06     11.15 o 
  -2  22   3        0.01       -6.83      6.83 o 
  -1  22   3       13.23        6.78      5.98 o 
   0  22   3       54.10       41.32      9.11 o 
   1  22   3        7.94       18.97      9.00 o 
   2  22   3      175.79      192.88     19.86 o 
   3  22   3       18.03        3.21      8.77 o 
  -4  23   3        1.08       -7.52     17.62 o 
  -3  23   3       22.98       12.83      8.73 o 
  -2  23   3       89.20       82.29     11.10 o 
  -1  23   3        6.90       16.66     13.11 o 
   0  23   3      213.98      228.69     14.90 o 
   1  23   3        0.32       -8.31      8.31 o 
   2  23   3       17.82       26.84     10.22 o 
  -2  24   3        5.70        0.55     16.88 o 
  -1  24   3        0.05       30.56     19.35 o 
   0  24   3      128.33      164.84     15.47 o 
   1  24   3        0.01       -5.74     10.58 o 
 -10   0   4        2.53        3.02     11.74 o 
  -8   0   4        1.89       13.37      9.70 o 
  -6   0   4       94.18       87.33     10.84 o 
  -4   0   4       64.14       71.07     10.06 o 
  -2   0   4     1070.41     1002.74     22.46 o 
   0   0   4       29.52       26.78      3.19 o 
   2   0   4     1563.38     1753.31     21.21 o 
   4   0   4       16.25       22.67      3.46 o 
   6   0   4       47.95       46.18     11.40 o 
   8   0   4       35.21       19.49     10.94 o 
  10   0   4        1.19        1.43     10.34 o 
 -10   1   4        0.28       -2.48      8.10 o 
  -9   1   4      102.58      102.15     11.04 o 
  -8   1   4        0.15       -0.49      6.37 o 
  -7   1   4       14.28       19.04      6.42 o 
  -6   1   4      176.34      180.30      9.88 o 
  -5   1   4      425.72      448.93      8.27 o 
  -4   1   4     1181.76     1190.13     16.91 o 
  -3   1   4      993.43     1026.84     14.62 o 
  -2   1   4       86.62       67.16      3.08 o 
  -1   1   4      256.62      235.55      4.49 o 
   0   1   4     3912.26     3914.46     39.47 o 
   1   1   4        1.03        2.68      2.39 o 
   2   1   4     4626.24     4747.32     39.55 o 
   3   1   4     6911.58     7408.98     52.07 o 
   4   1   4       24.95       23.01      2.29 o 
   5   1   4       64.61       70.22      3.59 o 
   6   1   4      213.95      209.19      7.40 o 
   7   1   4       41.31       50.43      7.27 o 
   8   1   4        0.15        1.21      5.75 o 
   9   1   4      214.43      192.20     16.15 o 
  10   1   4       66.65       59.09      9.00 o 
 -10   2   4        0.05        3.54      7.82 o 
  -9   2   4       12.41       22.26      8.21 o 
  -8   2   4      124.43      139.27     11.11 o 
  -7   2   4       30.01       27.07      6.66 o 
  -6   2   4       21.81       14.62      3.54 o 
  -5   2   4     1268.16     1287.80     14.81 o 
  -4   2   4     9755.08     9693.33     97.43 o 
  -3   2   4      110.20      138.88      4.94 o 
  -2   2   4       38.68       36.57      3.80 o 
  -1   2   4     2441.72     2308.46     22.86 o 
   0   2   4      138.92      154.50      4.06 o 
   1   2   4     3660.78     3666.21     34.67 o 
   2   2   4      203.33      206.82      5.78 o 
   3   2   4     4935.95     5127.98     39.71 o 
   4   2   4       53.53       79.88      3.51 o 
   5   2   4       45.28       36.72      3.72 o 
   6   2   4        9.71        6.13      5.46 o 
   7   2   4      279.57      261.91     12.14 o 
   8   2   4        4.45        1.57      8.15 o 
   9   2   4        3.88        7.23      7.20 o 
  10   2   4       20.01       30.34      9.09 o 
 -10   3   4        2.28       -5.30      8.78 o 
  -9   3   4        1.05        1.55      6.96 o 
  -8   3   4       93.91      105.94     10.14 o 
  -7   3   4      429.26      441.62     15.46 o 
  -6   3   4      201.80      193.28      7.20 o 
  -5   3   4      138.06      154.29      5.62 o 
  -4   3   4    11594.16    11275.77     91.82 o 
  -3   3   4      794.28      776.89     13.78 o 
  -2   3   4     2073.10     2155.82     27.45 o 
  -1   3   4      433.60      395.73      6.32 o 
   0   3   4       17.66       16.12      2.01 o 
   1   3   4     4706.70     4683.42     48.53 o 
   2   3   4       41.17       49.14      2.48 o 
   3   3   4      632.48      681.91     11.74 o 
   4   3   4      899.91      920.35     12.19 o 
   5   3   4       23.64       21.73      3.78 o 
   6   3   4       52.93       46.49      4.94 o 
   7   3   4      701.78      704.46     14.47 o 
   8   3   4       91.20       88.70      9.39 o 
   9   3   4       65.15       62.82      8.44 o 
  10   3   4        8.12        5.34     12.17 o 
 -10   4   4       22.74       22.05     10.53 o 
  -9   4   4       15.39       18.02      7.86 o 
  -8   4   4       44.60       46.89      8.22 o 
  -7   4   4     1594.30     1523.80     29.04 o 
  -6   4   4       48.61       51.95      4.76 o 
  -5   4   4       46.32       45.93      3.89 o 
  -4   4   4     3106.82     3193.55     43.05 o 
  -3   4   4     1003.57     1079.74     20.08 o 
  -2   4   4      580.44      540.50     10.25 o 
  -1   4   4     5353.96     5340.10     44.41 o 
   0   4   4      153.68      198.41      4.66 o 
   1   4   4       98.17      113.95      4.25 o 
   2   4   4     1032.88     1039.45     16.36 o 
   3   4   4      181.44      195.85      9.05 o 
   4   4   4     1767.19     1791.08     23.18 o 
   5   4   4        9.50        4.83      3.66 o 
   6   4   4      123.51      129.80      9.07 o 
   7   4   4      355.68      349.29     10.65 o 
   8   4   4        0.45        7.72      8.64 o 
   9   4   4        0.22       -6.23      7.93 o 
  10   4   4       91.34      104.25     13.53 o 
 -10   5   4        2.04       -8.50      8.50 o 
  -9   5   4        0.03       -6.56      6.56 o 
  -8   5   4       18.46       27.57      7.44 o 
  -7   5   4       19.63       23.46      6.58 o 
  -6   5   4      238.36      251.45     10.96 o 
  -5   5   4      569.39      574.40     12.51 o 
  -4   5   4       10.09       18.02      3.58 o 
  -3   5   4      322.91      377.04     10.20 o 
  -2   5   4      330.95      364.12      7.59 o 
  -1   5   4      118.19      126.17      7.69 o 
   0   5   4     1158.89     1284.92     13.77 o 
   1   5   4      130.02      122.54      5.26 o 
   2   5   4     1100.47     1146.59     17.92 o 
   3   5   4       57.66       56.39      5.31 o 
   4   5   4      233.29      229.95      8.74 o 
   5   5   4      666.62      636.59     15.14 o 
   6   5   4      104.34      101.31      6.99 o 
   7   5   4       39.59       37.06      6.15 o 
   8   5   4        5.03        6.73      7.37 o 
   9   5   4       41.93       32.59     10.28 o 
  10   5   4        4.26       -0.05      9.33 o 
 -10   6   4        6.20        6.96      8.01 o 
  -9   6   4        0.72       -7.43      7.43 o 
  -8   6   4      133.04      124.53     10.81 o 
  -7   6   4       47.12       41.86      7.45 o 
  -6   6   4      136.09      150.82      9.77 o 
  -5   6   4      209.66      235.26      9.01 o 
  -4   6   4       15.37       17.56      3.65 o 
  -3   6   4      272.73      255.40     12.09 o 
  -2   6   4     1707.60     1652.48     17.97 o 
  -1   6   4       41.37       71.88      5.22 o 
   0   6   4     2722.10     2871.05     28.44 o 
   1   6   4      430.73      465.37      8.35 o 
   2   6   4      135.37      204.55      7.43 o 
   3   6   4        0.27       -3.34      3.34 o 
   4   6   4       61.13       50.82      5.39 o 
   5   6   4     1275.15     1275.21     35.71 o 
   6   6   4     1547.59     1511.74     26.65 o 
   7   6   4      480.26      479.00     15.83 o 
   8   6   4        1.47       -6.67      7.18 o 
   9   6   4        3.17       16.20      9.01 o 
  10   6   4        7.55       -2.00     10.20 o 
 -10   7   4       21.60       18.97      8.81 o 
  -9   7   4       10.32       15.45      8.45 o 
  -8   7   4        0.03       -1.64      6.03 o 
  -7   7   4      355.63      392.36     15.07 o 
  -6   7   4      248.85      247.81      9.90 o 
  -5   7   4      392.91      413.97     12.86 o 
  -4   7   4       43.74       51.26      4.63 o 
  -3   7   4      524.19      510.22     10.38 o 
  -2   7   4      658.60      655.95     11.46 o 
  -1   7   4        8.14        8.84      2.48 o 
   0   7   4      313.51      379.13      7.14 o 
   1   7   4       25.19       31.61      3.16 o 
   2   7   4       89.18      116.83      4.13 o 
   3   7   4       44.84       62.01      5.43 o 
   4   7   4       95.05       71.72      6.28 o 
   5   7   4      282.23      281.24     11.00 o 
   6   7   4      902.37      877.31     20.04 o 
   7   7   4      155.85      158.89      9.21 o 
   8   7   4      108.17      105.32      8.93 o 
   9   7   4       32.29       15.62      9.31 o 
  10   7   4        0.32       10.59     10.22 o 
 -10   8   4       30.40       24.71     16.58 o 
  -9   8   4        7.94        8.80      7.53 o 
  -8   8   4       62.76       61.42     10.33 o 
  -7   8   4        2.90        0.84      5.46 o 
  -6   8   4      296.31      291.60     10.66 o 
  -5   8   4       44.95       48.63      6.84 o 
  -4   8   4      104.04       93.01      5.17 o 
  -3   8   4        0.07       -2.56      2.56 o 
  -2   8   4      376.49      416.84      8.29 o 
  -1   8   4     4937.38     5308.00     42.26 o 
   0   8   4      749.57      753.29      9.16 o 
   1   8   4      780.21      840.43     15.74 o 
   2   8   4     2213.42     2327.84     26.34 o 
   3   8   4        2.50       -0.25      2.43 o 
   4   8   4      324.37      351.55     11.70 o 
   5   8   4        9.56       12.53      9.25 o 
   6   8   4     1172.63     1208.70     26.75 o 
   7   8   4       49.89       68.08      8.19 o 
   8   8   4      151.78      150.20     10.04 o 
   9   8   4        1.27       23.15      9.75 o 
  10   8   4       28.94       31.95     15.68 o 
 -10   9   4       11.77       -0.06     15.16 o 
  -9   9   4        9.13       11.64     11.34 o 
  -8   9   4        0.00       -5.15      6.20 o 
  -7   9   4        1.05       -6.12      6.12 o 
  -6   9   4        7.98       10.57      6.66 o 
  -5   9   4        5.22        4.39      3.74 o 
  -4   9   4      472.77      453.63     10.91 o 
  -3   9   4      100.99      102.36      4.79 o 
  -2   9   4       35.95       31.71      3.38 o 
  -1   9   4      479.27      530.39      8.41 o 
   0   9   4     2454.30     2500.10     24.58 o 
   1   9   4      485.28      609.26     10.72 o 
   2   9   4      664.80      593.33     11.09 o 
   3   9   4       35.75       47.59      5.63 o 
   4   9   4      646.43      671.74     16.57 o 
   5   9   4       16.68       18.94      5.92 o 
   6   9   4      227.73      227.07     11.37 o 
   7   9   4      109.25       99.11      9.28 o 
   8   9   4        2.11       11.61      6.33 o 
   9   9   4        2.43       -8.24      8.50 o 
  -9  10   4       37.74       19.02     12.35 o 
  -8  10   4       44.18       41.31     12.98 o 
  -7  10   4       43.31       35.04      7.40 o 
  -6  10   4      295.37      283.47     13.74 o 
  -5  10   4      319.37      324.13      9.49 o 
  -4  10   4       14.27        8.79      3.48 o 
  -3  10   4       91.26       98.66      5.31 o 
  -2  10   4       68.20       51.14      3.66 o 
  -1  10   4     4190.18     4388.12     37.22 o 
   0  10   4      356.11      387.10     10.57 o 
   1  10   4      232.16      262.05      9.05 o 
   2  10   4        2.68       -1.94      2.27 o 
   3  10   4       51.79       31.20      5.29 o 
   4  10   4      662.65      681.34     17.21 o 
   5  10   4       80.70       65.93      7.42 o 
   6  10   4      271.87      269.36     12.68 o 
   7  10   4      550.52      542.68     17.77 o 
   8  10   4      252.19      267.99     14.31 o 
   9  10   4      220.34      218.02     16.86 o 
  -9  11   4       14.41        0.25     10.99 o 
  -8  11   4      188.75      187.21     19.44 o 
  -7  11   4       49.19       48.26     12.22 o 
  -6  11   4        2.02       -3.84      3.92 o 
  -5  11   4      159.47      167.88      7.46 o 
  -4  11   4      910.94      846.11     13.61 o 
  -3  11   4      411.86      425.45     12.03 o 
  -2  11   4      102.98       80.06      5.87 o 
  -1  11   4       47.41       57.86      4.23 o 
   0  11   4      127.99      119.49      4.59 o 
   1  11   4        5.74        4.07      3.02 o 
   2  11   4     1464.74     1489.12     19.61 o 
   3  11   4        8.87        2.69      4.57 o 
   4  11   4      232.81      221.85     10.83 o 
   5  11   4        3.53        7.34      5.09 o 
   6  11   4        0.53       -0.98      5.35 o 
   7  11   4       62.37       62.35      8.77 o 
   8  11   4      361.59      370.30     16.54 o 
   9  11   4       12.45       15.02      7.64 o 
  -9  12   4       54.06       60.87     15.76 o 
  -8  12   4       11.29       11.23     11.34 o 
  -7  12   4       16.88        8.37     11.52 o 
  -6  12   4      339.40      374.92     16.46 o 
  -5  12   4      167.60      172.12      8.35 o 
  -4  12   4      354.77      349.50      9.87 o 
  -3  12   4      760.27      771.02     13.85 o 
  -2  12   4      788.64      806.71     14.50 o 
  -1  12   4       64.33       68.19      4.24 o 
   0  12   4       14.02       14.12      4.31 o 
   1  12   4        6.07        2.92      3.06 o 
   2  12   4      879.81      860.71     16.94 o 
   3  12   4      324.40      281.68     11.75 o 
   4  12   4       86.46       82.05     10.57 o 
   5  12   4        0.17       -0.09      5.09 o 
   6  12   4        0.25        2.93      5.77 o 
   7  12   4       38.03       29.50      7.82 o 
   8  12   4      192.40      200.91     15.99 o 
   9  12   4        4.91        3.77      7.08 o 
  -9  13   4        2.28      -13.19     17.13 o 
  -8  13   4        0.52        9.23     10.72 o 
  -7  13   4       15.35       10.09     10.52 o 
  -6  13   4       19.58       21.86      7.65 o 
  -5  13   4       46.61       38.08      6.10 o 
  -4  13   4      113.78      115.56      8.77 o 
  -3  13   4     1370.98     1323.07     19.23 o 
  -2  13   4       12.15        3.82      3.50 o 
  -1  13   4       45.92       60.59      6.40 o 
   0  13   4     1204.41     1164.34     19.09 o 
   1  13   4        5.37        5.57      3.71 o 
   2  13   4       68.20       59.43      7.95 o 
   3  13   4       51.91       34.11      7.47 o 
   4  13   4       20.78       16.73      5.93 o 
   5  13   4        5.53       10.01      5.96 o 
   6  13   4        3.61        7.61      6.25 o 
   7  13   4       17.43       14.21      6.81 o 
   8  13   4       36.33       48.15     15.85 o 
   9  13   4      238.50      237.74     17.78 o 
  -8  14   4        6.99       13.60     12.26 o 
  -7  14   4        0.30       -2.32      9.31 o 
  -6  14   4       21.54       18.76      7.31 o 
  -5  14   4       24.34       19.89      6.72 o 
  -4  14   4      771.04      733.45     16.43 o 
  -3  14   4       57.23       56.53      5.46 o 
  -2  14   4      627.73      619.54     14.06 o 
  -1  14   4     1635.09     1578.22     21.23 o 
   0  14   4      344.30      320.45      9.27 o 
   1  14   4      137.46      105.34      6.50 o 
   2  14   4       95.97       85.09     13.89 o 
   3  14   4      111.03       87.42      9.60 o 
   4  14   4      132.93      122.29     11.04 o 
   5  14   4      600.60      558.19     25.48 o 
   6  14   4        1.43        0.25      6.20 o 
   7  14   4        4.10       -4.87      6.53 o 
   8  14   4        0.02       -6.28      7.43 o 
  -8  15   4        0.00       15.10     11.76 o 
  -7  15   4        0.03        1.83     10.50 o 
  -6  15   4       28.31       28.59      8.33 o 
  -5  15   4        3.30        9.93      6.29 o 
  -4  15   4      186.78      187.95     10.01 o 
  -3  15   4       16.88        9.15      5.66 o 
  -2  15   4       56.11       36.38      4.96 o 
  -1  15   4      425.30      384.15     10.63 o 
   0  15   4        6.32        8.00      3.92 o 
   1  15   4       37.22       47.94      5.44 o 
   2  15   4     1264.76     1090.60     37.87 o 
   3  15   4        3.62       -2.07      5.67 o 
   4  15   4        3.64        7.45      6.54 o 
   5  15   4        0.92       -6.47      6.47 o 
   6  15   4        6.06       -1.00      7.36 o 
   7  15   4       33.84       28.03      9.82 o 
   8  15   4        0.83       -8.65      8.65 o 
  -8  16   4       14.76        9.67     20.64 o 
  -7  16   4        3.66       -8.14      9.75 o 
  -6  16   4        7.56        6.76      7.11 o 
  -5  16   4      232.14      244.91     13.08 o 
  -4  16   4       46.76       46.73      7.67 o 
  -3  16   4       10.88        4.69      4.61 o 
  -2  16   4      521.62      511.88     13.97 o 
  -1  16   4      294.74      289.57      9.73 o 
   0  16   4        6.06        2.19      4.03 o 
   1  16   4       10.16       15.29      6.28 o 
   2  16   4      161.04      106.30     10.48 o 
   3  16   4      363.67      347.81     16.73 o 
   4  16   4       85.11       52.04     14.55 o 
   5  16   4        3.25       -3.50      6.80 o 
   6  16   4      199.81      211.69     15.82 o 
   7  16   4        5.77       13.95      9.13 o 
  -8  17   4       51.40       79.30     27.36 o 
  -7  17   4       14.92       -4.64      9.34 o 
  -6  17   4       15.93       16.29     10.03 o 
  -5  17   4      419.33      405.90     19.31 o 
  -4  17   4       23.73       20.63      6.62 o 
  -3  17   4      258.75      275.34     13.00 o 
  -2  17   4        4.16        7.01      5.03 o 
  -1  17   4      841.60      850.25     19.68 o 
   0  17   4      270.57      259.22      9.85 o 
   1  17   4      176.17      156.77     24.04 o 
   2  17   4      425.11      411.92     18.06 o 
   3  17   4      145.72      121.82     11.91 o 
   4  17   4      101.03       82.69     19.95 o 
   5  17   4       84.34       85.30     11.59 o 
   6  17   4       66.30       58.83     11.31 o 
   7  17   4       29.49       23.36     10.39 o 
  -6  18   4       23.68       11.60     10.97 o 
  -5  18   4      253.94      283.43     17.32 o 
  -4  18   4        3.52        9.14      6.33 o 
  -3  18   4        0.32        3.83      5.12 o 
  -2  18   4      178.63      189.94     10.05 o 
  -1  18   4      325.52      309.15     11.62 o 
   0  18   4       58.01       42.18      6.20 o 
   1  18   4       83.49       68.18      9.88 o 
   2  18   4        0.83        8.18      8.70 o 
   3  18   4       37.19       23.09      7.97 o 
   4  18   4       14.49       10.24      7.63 o 
   5  18   4      354.59      326.88     32.84 o 
   6  18   4        1.92        3.38      9.22 o 
  -6  19   4      205.73      236.77     20.93 o 
  -5  19   4      171.42      177.84     15.30 o 
  -4  19   4      102.19      107.52     10.64 o 
  -3  19   4       22.12       16.08      6.23 o 
  -2  19   4        8.59        2.20      5.42 o 
  -1  19   4        0.02        4.21      5.01 o 
   0  19   4        0.97        1.47      6.25 o 
   1  19   4        1.14       10.73      6.90 o 
   2  19   4        4.46       -0.67      8.06 o 
   3  19   4      135.74      136.21     13.29 o 
   4  19   4       93.87       85.86     12.17 o 
   5  19   4        0.85       -7.30      7.30 o 
   6  19   4       56.53       54.15     15.88 o 
  -6  20   4      288.88      310.68     32.04 o 
  -5  20   4       20.63       28.83      9.89 o 
  -4  20   4        7.36        7.89      7.18 o 
  -3  20   4       56.80       60.57      9.16 o 
  -2  20   4        0.08        4.10      6.20 o 
  -1  20   4       12.43       21.72      5.49 o 
   0  20   4       17.07       13.42     13.64 o 
   1  20   4        7.98        4.74      6.90 o 
   2  20   4        0.02       -0.94      6.86 o 
   3  20   4       12.82        8.29      8.07 o 
   4  20   4      253.30      310.04     18.84 o 
   5  20   4        6.52       -6.90      9.67 o 
  -5  21   4       90.76      112.39     14.29 o 
  -4  21   4       92.06       99.45     13.16 o 
  -3  21   4       91.33      118.83     15.85 o 
  -2  21   4       84.34       68.26     12.14 o 
  -1  21   4       10.39        3.52      6.62 o 
   0  21   4       32.66       45.03      9.67 o 
   1  21   4        3.68       -7.19      7.19 o 
   2  21   4       12.84        7.84      8.49 o 
   3  21   4        0.66       -0.88      7.89 o 
   4  21   4       74.24       88.71     17.61 o 
  -4  22   4       96.13      118.72     26.76 o 
  -3  22   4        0.51       -1.11      7.53 o 
  -2  22   4      130.15      129.78     16.16 o 
  -1  22   4        5.07       13.05      8.09 o 
   0  22   4       22.66       36.68     11.35 o 
   1  22   4      122.64      109.85     13.35 o 
   2  22   4        2.36        1.97      8.26 o 
   3  22   4       23.51       31.89     10.57 o 
  -3  23   4        2.83       15.03      9.88 o 
  -2  23   4      194.98      248.52     21.75 o 
  -1  23   4      139.61      157.62     12.95 o 
   0  23   4       82.14       96.49     11.41 o 
   1  23   4       82.01       92.93     13.29 o 
   2  23   4      571.73      631.60     31.71 o 
  -2  24   4       96.22      124.04     26.31 o 
  -1  24   4        7.71       13.22     17.16 o 
   0  24   4       91.71      108.11     23.75 o 
  -9   0   5       65.01       41.10     31.73 o 
  -7   0   5       23.91       21.60     12.94 o 
  -5   0   5      101.17      103.24     10.76 o 
  -3   0   5       69.33       62.98      7.58 o 
  -1   0   5      184.02      182.67      5.43 o 
   1   0   5     1213.85     1256.54     24.51 o 
   3   0   5        7.46       10.08      2.76 o 
   5   0   5       68.51       68.26      5.12 o 
   7   0   5        2.12        5.82      8.41 o 
   9   0   5      405.19      432.19     25.20 o 
 -10   1   5        1.17       -2.85      7.46 o 
  -9   1   5      124.06      114.63     11.64 o 
  -8   1   5        3.88        3.36      5.88 o 
  -7   1   5        2.10        1.40      5.51 o 
  -6   1   5      187.09      190.54     10.44 o 
  -5   1   5      453.08      443.33      9.89 o 
  -4   1   5     1444.28     1518.73     19.38 o 
  -3   1   5       94.93       80.63      6.45 o 
  -2   1   5     1776.98     1702.77     23.65 o 
  -1   1   5       87.07       84.74      3.25 o 
   0   1   5      113.04      141.89      9.51 o 
   1   1   5      140.26      162.76      5.61 o 
   2   1   5     3108.64     3430.10     28.60 o 
   3   1   5      668.17      755.17      9.08 o 
   4   1   5      230.53      232.13      5.22 o 
   5   1   5      657.12      671.95      9.55 o 
   6   1   5       14.02       18.55      6.05 o 
   7   1   5      155.27      174.83     10.77 o 
   8   1   5       26.17       27.52      7.60 o 
   9   1   5      240.60      250.05     14.52 o 
  10   1   5       19.22       21.81      9.23 o 
 -10   2   5       10.95       10.18      8.16 o 
  -9   2   5       63.75       68.49     10.23 o 
  -8   2   5       56.61       45.43      7.96 o 
  -7   2   5       10.20        4.18      5.74 o 
  -6   2   5      920.52      922.41     20.91 o 
  -5   2   5      861.12      811.30     14.21 o 
  -4   2   5      182.51      206.91      6.52 o 
  -3   2   5      333.54      363.02      7.67 o 
  -2   2   5     1427.89     1369.55     26.48 o 
  -1   2   5     3535.59     3560.32     33.97 o 
   0   2   5      950.19     1030.38     13.32 o 
   1   2   5        9.46        8.55      2.90 o 
   2   2   5     3174.82     3190.69     28.94 o 
   3   2   5      761.12      765.37     10.61 o 
   4   2   5       49.76       58.36      2.95 o 
   5   2   5      356.23      362.09      9.14 o 
   6   2   5      107.24      104.17      7.06 o 
   7   2   5       10.03        7.32      6.10 o 
   8   2   5        0.96       -5.76      5.76 o 
   9   2   5      364.15      355.29     16.49 o 
  10   2   5       11.26        7.93      8.72 o 
 -10   3   5        2.32       12.10      8.37 o 
  -9   3   5        0.02       -6.66      6.66 o 
  -8   3   5       76.15       80.80      9.56 o 
  -7   3   5       21.14       22.38      8.95 o 
  -6   3   5      838.98      826.32     21.01 o 
  -5   3   5       14.58       15.56      4.10 o 
  -4   3   5        1.79       -2.66      2.66 o 
  -3   3   5      158.30      177.49      8.48 o 
  -2   3   5      209.28      192.00      5.24 o 
  -1   3   5     1828.67     1788.28     20.25 o 
   0   3   5      233.95      196.83      5.07 o 
   1   3   5     2798.20     2985.41     30.09 o 
   2   3   5       39.64       39.98      2.84 o 
   3   3   5       38.78       34.97      2.56 o 
   4   3   5      190.05      201.97      7.23 o 
   5   3   5      837.14      836.91     14.24 o 
   6   3   5        5.58        7.21      3.99 o 
   7   3   5        4.03        9.68      5.88 o 
   8   3   5      322.91      375.37     24.37 o 
   9   3   5       57.81       46.90      9.28 o 
  10   3   5       79.44      107.40     14.53 o 
 -10   4   5        0.23       -5.22      7.60 o 
  -9   4   5       67.32       66.32     10.29 o 
  -8   4   5       75.83       72.65      9.55 o 
  -7   4   5      117.91      114.74      9.73 o 
  -6   4   5       31.01       37.96      6.93 o 
  -5   4   5      312.93      335.99      9.55 o 
  -4   4   5      106.24       98.66      5.33 o 
  -3   4   5       64.55       62.32      3.15 o 
  -2   4   5      235.53      233.00      6.73 o 
  -1   4   5      397.26      401.35      9.75 o 
   0   4   5       81.39      117.61      4.08 o 
   1   4   5       41.47       49.35      4.51 o 
   2   4   5      584.56      575.33     11.07 o 
   3   4   5      644.61      696.32     12.68 o 
   4   4   5      498.44      525.21     11.48 o 
   5   4   5      106.77      114.56      6.42 o 
   6   4   5       22.65       21.14      4.46 o 
   7   4   5      193.96      193.97     12.63 o 
   8   4   5       27.01       18.99     10.53 o 
   9   4   5       87.28       94.81     12.93 o 
  10   4   5       18.44       16.88     10.50 o 
 -10   5   5        1.54       11.07      9.23 o 
  -9   5   5       34.70       21.71      8.43 o 
  -8   5   5        1.33        6.09      6.58 o 
  -7   5   5       56.38       63.89      9.40 o 
  -6   5   5     2746.73     2763.30     41.02 o 
  -5   5   5      140.18      149.72      9.62 o 
  -4   5   5      349.49      372.85      9.41 o 
  -3   5   5      148.11      146.38      4.86 o 
  -2   5   5       12.76       16.84      2.97 o 
  -1   5   5     2359.81     2504.99     26.34 o 
   0   5   5     3020.11     3128.87     28.47 o 
   1   5   5      401.83      349.19      7.71 o 
   2   5   5      340.07      342.25     14.37 o 
   3   5   5        5.01        8.31      3.44 o 
   4   5   5      132.91      146.05      7.53 o 
   5   5   5      918.02      910.60     18.71 o 
   6   5   5      514.97      549.19     14.03 o 
   7   5   5      222.19      216.14      9.98 o 
   8   5   5      419.68      413.33     19.28 o 
   9   5   5       39.29       29.96     10.98 o 
  10   5   5       64.49       70.55     12.99 o 
 -10   6   5        4.07        6.91      9.86 o 
  -9   6   5        3.70       -7.17      7.35 o 
  -8   6   5       43.72       45.34      8.67 o 
  -7   6   5        1.95        2.16      5.89 o 
  -6   6   5      416.16      396.67     23.15 o 
  -5   6   5      101.12       97.60      6.14 o 
  -4   6   5        0.86       -2.96      2.96 o 
  -3   6   5      542.94      534.89      9.92 o 
  -2   6   5       13.99        8.15      2.51 o 
  -1   6   5     1199.38     1444.52     17.70 o 
   0   6   5      254.77      260.46      5.59 o 
   1   6   5       64.68       60.40      3.78 o 
   2   6   5     1156.06     1159.79     13.48 o 
   3   6   5       40.02       36.25      4.81 o 
   4   6   5       77.46       75.56      6.20 o 
   5   6   5     1659.08     1604.34     37.03 o 
   6   6   5       34.47       35.50      6.23 o 
   7   6   5      306.29      318.43     11.88 o 
   8   6   5      123.85      108.86     12.48 o 
   9   6   5       48.31       58.94     22.72 o 
  10   6   5        1.28       -2.60      9.60 o 
 -10   7   5        0.19      -10.78     10.78 o 
  -9   7   5        5.75       13.16      7.89 o 
  -8   7   5        5.36        8.62      6.84 o 
  -7   7   5        0.54       -4.20      5.77 o 
  -6   7   5      298.75      307.37     13.45 o 
  -5   7   5      399.06      417.98     11.25 o 
  -4   7   5       89.01      101.61      5.81 o 
  -3   7   5      146.73      153.66      5.16 o 
  -2   7   5        6.12        7.48      3.33 o 
  -1   7   5      487.36      521.03      9.57 o 
   0   7   5      215.34      246.94      5.68 o 
   1   7   5      329.70      299.63      8.84 o 
   2   7   5        0.91        0.80      2.79 o 
   3   7   5      137.16      166.46      8.07 o 
   4   7   5      185.55      191.51      8.99 o 
   5   7   5      722.14      690.17     16.96 o 
   6   7   5     1625.88     1618.52     28.66 o 
   7   7   5      222.61      214.94     11.82 o 
   8   7   5      237.10      272.07     17.62 o 
   9   7   5        1.14       -1.56      8.75 o 
  10   7   5        0.54        5.11     18.12 o 
 -10   8   5       12.82       13.62     17.07 o 
  -9   8   5       29.71       44.32     15.38 o 
  -8   8   5        0.06        7.65      7.11 o 
  -7   8   5       43.24       45.29      7.92 o 
  -6   8   5        5.69        8.45      5.55 o 
  -5   8   5      416.17      417.39     11.50 o 
  -4   8   5      330.29      311.08     10.70 o 
  -3   8   5       28.28       30.95      3.24 o 
  -2   8   5      901.52      947.77     14.43 o 
  -1   8   5      457.36      519.40      9.74 o 
   0   8   5      204.07      185.72      5.40 o 
   1   8   5      312.33      298.29      8.20 o 
   2   8   5      948.67      917.48     13.94 o 
   3   8   5       77.53       85.23      6.59 o 
   4   8   5      230.37      222.08     10.42 o 
   5   8   5      720.19      780.07     18.59 o 
   6   8   5     5929.64     5963.06     71.58 o 
   7   8   5      271.33      294.31     20.56 o 
   8   8   5       19.39       34.01      8.38 o 
   9   8   5       29.95       24.79     10.26 o 
  -9   9   5        1.57        8.06      7.51 o 
  -8   9   5       14.48       20.40      8.65 o 
  -7   9   5        5.88       -0.43      5.85 o 
  -6   9   5       89.58       76.05      6.95 o 
  -5   9   5       90.73       84.49      6.56 o 
  -4   9   5        2.28       -0.10      3.02 o 
  -3   9   5      410.32      403.78      8.29 o 
  -2   9   5      125.75      127.09      5.61 o 
  -1   9   5       63.14       60.04      4.66 o 
   0   9   5      320.90      328.10     10.61 o 
   1   9   5     1169.25     1213.86     17.56 o 
   2   9   5      275.38      246.16      7.13 o 
   3   9   5        0.00        1.71      4.08 o 
   4   9   5     2026.26     1915.50     30.70 o 
   5   9   5      202.37      188.59     10.16 o 
   6   9   5      307.54      314.65     13.34 o 
   7   9   5       15.51       21.16      6.60 o 
   8   9   5        3.10        5.59      6.02 o 
   9   9   5       12.61        8.61      9.77 o 
  -9  10   5       65.27       76.89     15.90 o 
  -8  10   5       98.48      107.27     10.96 o 
  -7  10   5        3.84       -3.63      6.75 o 
  -6  10   5      126.12      119.07      7.18 o 
  -5  10   5      164.26      164.73      7.99 o 
  -4  10   5      133.84      124.80      6.59 o 
  -3  10   5       87.71       74.02      4.77 o 
  -2  10   5       12.55       11.37      3.28 o 
  -1  10   5      890.92      920.97     14.01 o 
   0  10   5      192.20      190.67      5.62 o 
   1  10   5        0.00        0.04      3.15 o 
   2  10   5      262.72      302.92      8.25 o 
   3  10   5       67.19       57.81      6.58 o 
   4  10   5     1952.49     1907.31     31.28 o 
   5  10   5       25.73       26.83      6.11 o 
   6  10   5      144.01      134.24     13.91 o 
   7  10   5        2.58        9.44      6.46 o 
   8  10   5      109.78      102.41      9.58 o 
   9  10   5       52.96       54.69     12.21 o 
  -9  11   5       50.73       39.12     13.98 o 
  -8  11   5       11.45       25.03     15.07 o 
  -7  11   5       30.07       23.32     13.82 o 
  -6  11   5       82.43       75.58      6.84 o 
  -5  11   5     1065.68     1092.15     19.28 o 
  -4  11   5     1302.17     1263.27     18.46 o 
  -3  11   5      249.59      248.54      7.76 o 
  -2  11   5        5.14        0.42      2.74 o 
  -1  11   5      179.98      177.06      5.84 o 
   0  11   5       68.45       69.27      4.60 o 
   1  11   5       31.99       29.16      4.51 o 
   2  11   5       52.80       56.32      6.48 o 
   3  11   5       57.35       60.95      6.83 o 
   4  11   5      715.30      666.92     17.83 o 
   5  11   5       22.38       20.64      6.24 o 
   6  11   5      429.78      415.07     15.56 o 
   7  11   5      110.42      118.94     10.70 o 
   8  11   5       69.77       75.16     10.11 o 
   9  11   5       23.44       42.69     11.81 o 
  -9  12   5       56.52       89.81     17.03 o 
  -8  12   5       10.09        6.31     11.06 o 
  -7  12   5       11.85       -8.78      8.78 o 
  -6  12   5        6.09       -2.58      4.30 o 
  -5  12   5      722.52      705.71     14.41 o 
  -4  12   5     1042.45     1031.50     18.72 o 
  -3  12   5     1503.65     1511.81     20.29 o 
  -2  12   5       17.60       23.08      4.06 o 
  -1  12   5      333.71      303.73      8.73 o 
   0  12   5       12.39       17.85      4.44 o 
   1  12   5      842.01      881.87     15.29 o 
   2  12   5       55.16       60.90      7.83 o 
   3  12   5      537.61      468.39     15.04 o 
   4  12   5       14.25       16.02      9.96 o 
   5  12   5        3.07        0.78      5.36 o 
   6  12   5      222.28      210.59     12.51 o 
   7  12   5      251.82      214.72     13.64 o 
   8  12   5       16.16       12.22      7.78 o 
   9  12   5       34.68       11.77     19.22 o 
  -8  13   5        2.03       15.15     12.02 o 
  -7  13   5        0.01       -9.30      9.30 o 
  -6  13   5        2.42        2.51      6.49 o 
  -5  13   5       11.66       24.15      5.34 o 
  -4  13   5     1813.25     1789.42     26.35 o 
  -3  13   5      185.44      204.40      7.29 o 
  -2  13   5      591.49      580.41     13.49 o 
  -1  13   5      103.47      125.65      9.03 o 
   0  13   5        4.30        6.65      3.90 o 
   1  13   5       31.43       30.10      4.55 o 
   2  13   5      343.32      273.30     13.45 o 
   3  13   5        0.58        5.29      6.07 o 
   4  13   5      286.98      242.51     18.50 o 
   5  13   5      206.75      196.95     11.70 o 
   6  13   5        0.00       -0.54      5.90 o 
   7  13   5       12.15        7.42      6.97 o 
   8  13   5      137.54      135.50     14.67 o 
  -8  14   5       60.31       50.18     14.62 o 
  -7  14   5       18.53       19.58     11.33 o 
  -6  14   5        1.16       -5.81      5.81 o 
  -5  14   5       14.60       19.78      6.19 o 
  -4  14   5        0.00        4.69      4.38 o 
  -3  14   5       74.69       81.22      7.65 o 
  -2  14   5      200.95      212.50     10.42 o 
  -1  14   5        0.54       -3.41      3.41 o 
   0  14   5       21.68       32.03      4.48 o 
   1  14   5        0.02        6.53      4.52 o 
   2  14   5      108.52      115.59     10.13 o 
   3  14   5      454.87      405.54     20.38 o 
   4  14   5      142.23      152.59     12.35 o 
   5  14   5       53.28       42.61      7.89 o 
   6  14   5        0.31        5.46      6.71 o 
   7  14   5       30.43       30.19      8.47 o 
   8  14   5       13.64       24.49      9.35 o 
  -8  15   5        2.63       -9.00     16.33 o 
  -7  15   5       71.55       75.53     14.93 o 
  -6  15   5        6.89        4.49      7.23 o 
  -5  15   5      211.97      208.32     19.38 o 
  -4  15   5        0.82        2.78      7.60 o 
  -3  15   5      186.61      196.78      8.56 o 
  -2  15   5      327.67      316.47     10.80 o 
  -1  15   5       60.85       59.15      5.59 o 
   0  15   5       72.32       65.32      5.58 o 
   1  15   5      426.66      368.72     16.28 o 
   2  15   5       27.71       20.15      6.85 o 
   3  15   5      346.76      289.66     15.87 o 
   4  15   5       10.24        1.43      7.04 o 
   5  15   5        6.70        5.77      7.48 o 
   6  15   5        3.08        1.37      7.09 o 
   7  15   5       53.09       61.51     10.02 o 
   8  15   5        1.05        2.64     10.85 o 
  -8  16   5       22.54       44.24     22.55 o 
  -7  16   5       25.64       12.87     18.67 o 
  -6  16   5      163.48      186.09     14.15 o 
  -5  16   5       43.17       45.48     10.94 o 
  -4  16   5      293.14      292.16     13.33 o 
  -3  16   5        9.63        5.81      5.29 o 
  -2  16   5       50.85       46.49      8.89 o 
  -1  16   5       15.26       12.25      4.35 o 
   0  16   5      659.39      645.39     14.72 o 
   1  16   5       34.55       31.47      7.60 o 
   2  16   5       67.78       78.63      9.86 o 
   3  16   5       42.49       35.03      8.21 o 
   4  16   5      312.89      246.41     15.40 o 
   5  16   5       53.65       69.48     10.70 o 
   6  16   5      411.67      434.97     21.12 o 
   7  16   5      133.74      114.04     14.13 o 
  -7  17   5      228.95      274.94     33.71 o 
  -6  17   5        0.02       -7.21      8.01 o 
  -5  17   5        4.41       12.53     10.44 o 
  -4  17   5        0.23       -3.58      5.86 o 
  -3  17   5        8.93        2.73      5.29 o 
  -2  17   5      114.71      134.35     17.59 o 
  -1  17   5        1.91       -2.38      3.69 o 
   0  17   5      595.67      601.43     16.10 o 
   1  17   5      125.39      122.88     11.32 o 
   2  17   5      158.25      124.55     11.69 o 
   3  17   5      542.12      498.88     20.39 o 
   4  17   5        3.59       10.20      7.72 o 
   5  17   5        0.34       -0.20      7.79 o 
   6  17   5        8.29       15.93      9.17 o 
   7  17   5       49.07       41.78     21.44 o 
  -6  18   5        5.55       12.26     10.60 o 
  -5  18   5      167.88      193.96     18.37 o 
  -4  18   5       31.94       32.50      8.05 o 
  -3  18   5        6.70        2.34      5.45 o 
  -2  18   5       52.41       60.73      8.29 o 
  -1  18   5      144.44      140.55      8.99 o 
   0  18   5       32.76       22.68      7.42 o 
   1  18   5       47.22       15.34      7.51 o 
   2  18   5      163.37      154.12     18.69 o 
   3  18   5       87.81       79.54     11.29 o 
   4  18   5       18.75        6.31      9.08 o 
   5  18   5       15.57       12.22      9.01 o 
   6  18   5      195.81      228.13     17.83 o 
  -6  19   5     1113.60     1201.03     57.43 o 
  -5  19   5      152.70      186.86     28.93 o 
  -4  19   5       11.26        4.07      7.83 o 
  -3  19   5        6.47        5.37      5.64 o 
  -2  19   5      132.23      137.16     10.66 o 
  -1  19   5      125.52      127.82     10.45 o 
   0  19   5       10.93       13.78      7.37 o 
   1  19   5      206.95      232.62     15.20 o 
   2  19   5        2.29        5.23      6.56 o 
   3  19   5       35.39       23.77      9.01 o 
   4  19   5       13.55       12.65      8.64 o 
   5  19   5       26.36        8.99     10.89 o 
  -6  20   5      263.06      274.02     30.56 o 
  -5  20   5       30.23       13.59     16.64 o 
  -4  20   5       25.78       30.02      9.91 o 
  -3  20   5      168.26      158.12     15.57 o 
  -2  20   5       20.84       19.34      6.53 o 
  -1  20   5       38.05       30.15      8.92 o 
   0  20   5      113.42      141.39     12.78 o 
   1  20   5       76.74       90.18     11.71 o 
   2  20   5        3.75       -5.59      7.40 o 
   3  20   5       56.82       62.88     11.09 o 
   4  20   5      102.44      105.56     13.63 o 
  -5  21   5       36.92       39.31     18.55 o 
  -4  21   5        6.66        7.73     10.72 o 
  -3  21   5       99.46       90.49     10.48 o 
  -2  21   5        9.90        2.22      6.27 o 
  -1  21   5       64.89       55.58     10.92 o 
   0  21   5      179.75      216.09     15.49 o 
   1  21   5       39.91       29.46      9.53 o 
   2  21   5        7.09       10.74     10.53 o 
   3  21   5       30.74       12.67      8.68 o 
   4  21   5      356.35      364.47     42.55 o 
  -4  22   5        3.40       -7.03     10.24 o 
  -3  22   5       51.72       58.15     11.80 o 
  -2  22   5       39.68       15.32      9.53 o 
  -1  22   5       24.02       34.82     10.36 o 
   0  22   5        1.16       -7.07      7.07 o 
   1  22   5        1.74        3.18     12.09 o 
   2  22   5       67.03       81.16     12.63 o 
   3  22   5      171.93      222.46     22.38 o 
  -3  23   5       33.79       26.35     13.50 o 
  -2  23   5       42.79       54.35     11.92 o 
  -1  23   5       34.95       49.97     11.57 o 
   0  23   5        0.27        1.64      8.73 o 
   1  23   5       68.58       80.31     13.03 o 
  -1  24   5       17.57       19.78     18.55 o 
 -10   0   6       24.12       23.45     13.75 o 
  -8   0   6       82.55      102.71     14.58 o 
  -6   0   6       54.19       66.18     10.87 o 
  -4   0   6      295.23      307.86     15.50 o 
  -2   0   6     1272.40     1195.61     18.87 o 
   0   0   6     3033.42     3293.00     43.17 o 
   2   0   6       30.81       19.57      3.88 o 
   4   0   6      561.04      578.66     15.92 o 
   6   0   6       29.67       32.08      9.19 o 
   8   0   6      229.68      208.45     18.53 o 
  10   0   6       11.39        9.62     12.96 o 
 -10   1   6       55.10       62.16     10.93 o 
  -9   1   6       97.74       96.35     11.23 o 
  -8   1   6        0.48        3.25      6.50 o 
  -7   1   6        1.62       -5.31      5.31 o 
  -6   1   6       16.65       20.40      6.15 o 
  -5   1   6      600.13      599.92     15.88 o 
  -4   1   6     1030.84     1025.04     32.91 o 
  -3   1   6      840.14      818.44     16.40 o 
  -2   1   6       10.68        5.32      3.46 o 
  -1   1   6      521.63      508.56      8.17 o 
   0   1   6     2208.40     2227.76     23.71 o 
   1   1   6     1444.84     1503.11     17.79 o 
   2   1   6      678.72      795.23     11.26 o 
   3   1   6        0.01        0.14      2.03 o 
   4   1   6      126.89      135.51      4.38 o 
   5   1   6      222.68      199.31      7.09 o 
   6   1   6      198.27      176.47     11.66 o 
   7   1   6      387.40      380.98     14.93 o 
   8   1   6       35.62       39.12     10.29 o 
   9   1   6       17.91       17.48     10.70 o 
  10   1   6       19.39       16.22      9.54 o 
 -10   2   6       12.78       15.40      8.98 o 
  -9   2   6      289.86      303.04     16.55 o 
  -8   2   6       74.65       81.36     10.38 o 
  -7   2   6      541.43      581.51     18.38 o 
  -6   2   6       15.33       10.51      6.36 o 
  -5   2   6       71.09       77.55      7.11 o 
  -4   2   6       61.46       70.84      5.89 o 
  -3   2   6      152.38      163.38      5.32 o 
  -2   2   6      678.47      695.68     10.57 o 
  -1   2   6     1270.63     1166.34     14.83 o 
   0   2   6     1570.00     1595.83     18.92 o 
   1   2   6     4678.70     5009.25     52.11 o 
   2   2   6     1254.59     1374.51     15.81 o 
   3   2   6       82.18       90.36      3.89 o 
   4   2   6      322.96      327.44      7.04 o 
   5   2   6       15.87       17.16      3.66 o 
   6   2   6       49.60       53.42      9.13 o 
   7   2   6       47.46       26.15      7.24 o 
   8   2   6      228.19      251.34     14.02 o 
   9   2   6        8.68       13.39      8.00 o 
  10   2   6        0.09       -4.03      8.55 o 
 -10   3   6        9.88        3.72      9.21 o 
  -9   3   6      275.24      279.66     15.63 o 
  -8   3   6       10.61       13.23      7.05 o 
  -7   3   6      253.00      260.43     13.12 o 
  -6   3   6      971.61      972.95     22.23 o 
  -5   3   6        7.01        2.21      4.96 o 
  -4   3   6      830.63      869.88     14.13 o 
  -3   3   6      781.56      794.16     12.83 o 
  -2   3   6       90.98       95.63      4.24 o 
  -1   3   6      100.64      115.28      5.84 o 
   0   3   6      242.24      292.03      8.88 o 
   1   3   6     4230.72     4435.95    101.79 o 
   2   3   6      406.38      419.70      7.74 o 
   3   3   6      151.46      137.06      5.91 o 
   4   3   6        5.38        4.38      2.98 o 
   5   3   6      163.29      159.13      6.89 o 
   6   3   6       26.14       27.18      4.78 o 
   7   3   6       13.61       13.93      6.69 o 
   8   3   6        1.70        7.84      6.98 o 
   9   3   6       19.40        4.89      8.41 o 
  10   3   6       24.77       18.11     10.88 o 
 -10   4   6       46.73       49.47     10.69 o 
  -9   4   6       39.28       46.29      9.70 o 
  -8   4   6        9.49       13.76      7.02 o 
  -7   4   6        9.41        7.02      6.09 o 
  -6   4   6     3801.40     3714.90     84.00 o 
  -5   4   6      271.69      255.94     11.12 o 
  -4   4   6       84.47       82.62      5.09 o 
  -3   4   6       33.47       35.59      3.37 o 
  -2   4   6      841.36      909.33     14.65 o 
  -1   4   6       75.14       76.89      4.11 o 
   0   4   6        8.12       13.80      4.64 o 
   1   4   6      660.01      673.20     12.48 o 
   2   4   6      510.40      551.11      9.69 o 
   3   4   6       20.69       27.01      3.88 o 
   4   4   6       47.39       52.30      5.01 o 
   5   4   6      361.79      352.59      9.84 o 
   6   4   6        2.04       -1.40      3.77 o 
   7   4   6       36.36       25.46      7.18 o 
   8   4   6       11.75        5.54      8.66 o 
   9   4   6       27.43       17.98     10.19 o 
  10   4   6       26.12       18.23     15.13 o 
 -10   5   6        0.12        6.55      8.86 o 
  -9   5   6      197.02      212.45     14.66 o 
  -8   5   6      207.02      208.41     13.20 o 
  -7   5   6        1.56       -2.43      5.74 o 
  -6   5   6      901.91      882.09     21.22 o 
  -5   5   6       30.96       40.51      7.32 o 
  -4   5   6       36.11       30.92      4.05 o 
  -3   5   6      271.32      230.38      5.92 o 
  -2   5   6     2410.86     2615.92     28.64 o 
  -1   5   6     1817.29     1831.05     19.31 o 
   0   5   6     1144.13     1276.33     14.95 o 
   1   5   6      194.95      261.23     10.12 o 
   2   5   6      138.47      154.36      5.59 o 
   3   5   6       24.37       16.14      4.28 o 
   4   5   6     1949.66     1904.41     28.56 o 
   5   5   6     2013.75     1968.17     30.40 o 
   6   5   6      214.71      236.02      9.88 o 
   7   5   6        1.41        2.33      7.30 o 
   8   5   6        8.28        1.43      8.42 o 
   9   5   6       32.03       27.40     10.64 o 
 -10   6   6       14.44       17.25     10.64 o 
  -9   6   6        1.95       20.76      8.39 o 
  -8   6   6        4.28       17.66      7.47 o 
  -7   6   6        0.06        1.05      6.13 o 
  -6   6   6      239.53      238.33     11.94 o 
  -5   6   6      660.63      680.03     14.24 o 
  -4   6   6        1.48        2.13      3.30 o 
  -3   6   6      192.60      166.01      5.82 o 
  -2   6   6      563.61      567.79      9.80 o 
  -1   6   6       61.86       67.14      5.47 o 
   0   6   6      606.79      690.43     10.19 o 
   1   6   6       11.59        3.12      2.68 o 
   2   6   6       76.66       90.49      4.84 o 
   3   6   6      521.37      514.11     13.03 o 
   4   6   6       21.18       17.20      4.88 o 
   5   6   6      284.96      290.46     11.33 o 
   6   6   6       93.77       90.04      7.47 o 
   7   6   6        9.01       16.59      6.87 o 
   8   6   6       29.72       21.11      9.39 o 
   9   6   6        0.34        0.22      9.23 o 
 -10   7   6       19.49       36.14     13.77 o 
  -9   7   6        8.03       10.81      7.92 o 
  -8   7   6       97.70       83.60     10.49 o 
  -7   7   6       87.85       90.40      9.51 o 
  -6   7   6       86.63       75.14      8.26 o 
  -5   7   6       62.54       66.93      5.82 o 
  -4   7   6      246.84      235.78      8.73 o 
  -3   7   6     1025.37     1104.99     13.90 o 
  -2   7   6       78.00       93.18      4.99 o 
  -1   7   6      513.40      557.50     10.36 o 
   0   7   6      573.62      614.32      9.66 o 
   1   7   6      288.18      285.35      7.49 o 
   2   7   6      442.38      447.98      7.93 o 
   3   7   6     2100.04     2013.64     29.85 o 
   4   7   6      463.67      414.45     21.04 o 
   5   7   6      552.96      556.16     15.68 o 
   6   7   6      171.07      162.77     15.04 o 
   7   7   6       47.77       49.90      7.15 o 
   8   7   6        1.97       10.88      9.08 o 
   9   7   6        6.68        2.85     10.74 o 
 -10   8   6        0.72       14.43     12.23 o 
  -9   8   6        2.50       -8.39      8.39 o 
  -8   8   6       27.00       26.44     10.38 o 
  -7   8   6      359.31      419.73     16.24 o 
  -6   8   6       30.48       18.80      7.76 o 
  -5   8   6       69.69       78.35      7.80 o 
  -4   8   6      267.90      287.08      9.28 o 
  -3   8   6      965.92      990.90     13.34 o 
  -2   8   6       47.09       45.96      4.15 o 
  -1   8   6      173.37      218.73      6.84 o 
   0   8   6       62.75       84.56      3.81 o 
   1   8   6      270.09      288.57      9.26 o 
   2   8   6        8.02       12.60      2.85 o 
   3   8   6      962.99      937.09     19.07 o 
   4   8   6      730.65      688.04     16.90 o 
   5   8   6     1490.49     1476.33     27.07 o 
   6   8   6      149.11      147.97      9.91 o 
   7   8   6       58.90       44.38      7.19 o 
   8   8   6       38.80       34.63      9.95 o 
   9   8   6        4.71       -1.25      9.83 o 
  -9   9   6       17.85       21.11     10.21 o 
  -8   9   6       21.26       32.87      8.71 o 
  -7   9   6       73.68       71.73      8.82 o 
  -6   9   6       52.35       65.70      7.10 o 
  -5   9   6        0.17        2.45      3.92 o 
  -4   9   6        0.72       -3.25      3.25 o 
  -3   9   6      193.33      218.02      9.01 o 
  -2   9   6     1090.32     1090.67     16.47 o 
  -1   9   6       20.95       13.94      4.62 o 
   0   9   6       73.13       64.92      3.69 o 
   1   9   6       40.30       44.37      4.30 o 
   2   9   6       83.60       84.56      6.97 o 
   3   9   6        2.20       -0.05      4.27 o 
   4   9   6     4960.17     4761.18     58.73 o 
   5   9   6      633.24      619.16     17.20 o 
   6   9   6      784.92      794.59     20.58 o 
   7   9   6      177.70      186.20     17.11 o 
   8   9   6        1.49        7.46      9.41 o 
   9   9   6       14.89       13.91     10.43 o 
  -9  10   6        0.95       -3.46     11.30 o 
  -8  10   6       14.74       28.98      9.62 o 
  -7  10   6       10.68       10.74      6.09 o 
  -6  10   6      419.03      413.46     13.36 o 
  -5  10   6       58.52       62.95      5.61 o 
  -4  10   6      384.71      358.49     12.95 o 
  -3  10   6     1144.48     1157.75     16.42 o 
  -2  10   6       78.97       68.35      5.69 o 
  -1  10   6        1.65        3.72      2.97 o 
   0  10   6      781.32      780.33     16.61 o 
   1  10   6       31.23       26.37      5.59 o 
   2  10   6        5.73        3.37      4.46 o 
   3  10   6      135.74      142.62      8.78 o 
   4  10   6       84.67       73.37      7.73 o 
   5  10   6      195.85      215.21     11.38 o 
   6  10   6      270.46      241.33     16.42 o 
   7  10   6       98.59       97.43      9.96 o 
   8  10   6       26.78       31.74      9.53 o 
   9  10   6       48.07       57.16     15.29 o 
  -9  11   6       69.54       69.41     16.08 o 
  -8  11   6       71.62       91.93     23.78 o 
  -7  11   6      185.61      209.00     11.19 o 
  -6  11   6       14.20        5.51      5.30 o 
  -5  11   6     1309.70     1297.05     21.79 o 
  -4  11   6      236.65      260.71      8.70 o 
  -3  11   6      969.07      986.06     15.34 o 
  -2  11   6      414.45      393.10      9.91 o 
  -1  11   6        0.23        1.60      3.19 o 
   0  11   6      413.27      367.71     12.44 o 
   1  11   6      236.04      184.42      9.78 o 
   2  11   6      636.82      640.06     16.46 o 
   3  11   6       77.12       84.30      8.03 o 
   4  11   6        3.59        2.85      4.94 o 
   5  11   6        9.28       20.18      6.44 o 
   6  11   6      145.64      152.13     11.03 o 
   7  11   6        1.60        3.74      6.47 o 
   8  11   6      277.57      280.08     13.87 o 
  -9  12   6        6.82       -2.83     18.18 o 
  -8  12   6        2.92       10.01     11.54 o 
  -7  12   6       84.99       93.68     11.95 o 
  -6  12   6      484.96      499.29     16.26 o 
  -5  12   6       70.46       73.85      6.20 o 
  -4  12   6      252.69      244.73      9.45 o 
  -3  12   6       20.54       18.81      4.13 o 
  -2  12   6      813.53      763.85     27.90 o 
  -1  12   6       69.10       69.83      6.44 o 
   0  12   6     1013.69      980.39     18.02 o 
   1  12   6       18.93        0.47      4.21 o 
   2  12   6        1.51       -1.46      4.72 o 
   3  12   6       93.02       97.75      8.20 o 
   4  12   6        5.87        9.34      5.53 o 
   5  12   6       96.50       96.54      9.26 o 
   6  12   6        0.29       -5.57      6.06 o 
   7  12   6      214.91      226.59     13.83 o 
   8  12   6        9.56       -0.60      7.60 o 
  -8  13   6        0.10       21.91     12.05 o 
  -7  13   6        4.69        2.04     10.17 o 
  -6  13   6      338.87      359.04     17.02 o 
  -5  13   6       26.87       28.47      5.74 o 
  -4  13   6      104.23      104.92      7.40 o 
  -3  13   6      488.31      464.26     12.73 o 
  -2  13   6      316.12      327.84     13.67 o 
  -1  13   6      296.11      250.28     10.44 o 
   0  13   6      983.64      960.21     17.63 o 
   1  13   6       19.85       22.26      9.36 o 
   2  13   6      257.50      238.83     27.29 o 
   3  13   6      338.17      351.83     13.88 o 
   4  13   6        8.70        5.08      5.45 o 
   5  13   6       58.62       48.33      8.10 o 
   6  13   6       21.67       17.57      9.45 o 
   7  13   6        6.24        8.49      7.36 o 
   8  13   6        2.73       11.36      8.24 o 
  -8  14   6       28.20       19.63     16.14 o 
  -7  14   6        0.10       24.42     11.84 o 
  -6  14   6      117.50      111.28     17.44 o 
  -5  14   6       75.08       76.04      7.28 o 
  -4  14   6      868.89      915.23     18.48 o 
  -3  14   6      562.79      536.56     13.72 o 
  -2  14   6      198.87      206.08     11.60 o 
  -1  14   6       28.02       30.80      7.55 o 
   0  14   6        8.27        8.63      4.34 o 
   1  14   6       82.44       83.68      9.43 o 
   2  14   6       24.99       25.03     10.76 o 
   3  14   6      171.86      138.50     11.42 o 
   4  14   6       34.01       26.29      6.71 o 
   5  14   6      105.48       89.65      9.77 o 
   6  14   6       17.01       21.00      7.41 o 
   7  14   6       60.90       59.27     11.53 o 
   8  14   6      241.76      282.31     40.21 o 
  -8  15   6        0.25        4.81     18.05 o 
  -7  15   6        7.36       19.66     15.71 o 
  -6  15   6       43.91       41.64     14.14 o 
  -5  15   6       81.72       91.24     10.16 o 
  -4  15   6        1.67        0.23      9.97 o 
  -3  15   6       36.86       33.57      6.02 o 
  -2  15   6      110.73      124.51     11.70 o 
  -1  15   6       28.07       35.37      6.03 o 
   0  15   6      139.67      146.65     10.24 o 
   1  15   6       40.25       31.92      7.44 o 
   2  15   6      115.86       96.86     10.29 o 
   3  15   6      329.42      361.22     17.18 o 
   4  15   6      188.45      169.59     25.49 o 
   5  15   6       12.43       21.42      8.44 o 
   6  15   6      256.35      267.27     14.88 o 
   7  15   6      125.54      149.22     13.30 o 
  -8  16   6        3.22       -4.99     18.86 o 
  -7  16   6        2.50      -12.69     12.69 o 
  -6  16   6       13.19        4.81     14.91 o 
  -5  16   6        1.19       -0.78      6.64 o 
  -4  16   6        3.68       -1.36      6.08 o 
  -3  16   6      775.02      764.17     19.41 o 
  -2  16   6       39.26       26.75      5.87 o 
  -1  16   6        8.65        5.71      5.17 o 
   0  16   6       78.91       60.92      7.70 o 
   1  16   6      350.45      323.26     16.04 o 
   2  16   6       72.12       65.29      9.52 o 
   3  16   6        0.46       -0.92     10.95 o 
   4  16   6      255.76      225.67     17.52 o 
   5  16   6       65.37       48.58     10.32 o 
   6  16   6       40.64       34.02      9.80 o 
   7  16   6        0.05        8.62     11.23 o 
  -6  17   6        0.26        1.91     14.17 o 
  -5  17   6        5.42       11.18      9.21 o 
  -4  17   6      250.68      284.18     15.70 o 
  -3  17   6      167.67      178.28     10.88 o 
  -2  17   6        3.47        6.14      8.76 o 
  -1  17   6        9.80       13.97      5.69 o 
   0  17   6      623.47      596.44     17.90 o 
   1  17   6        0.21        2.90      5.37 o 
   2  17   6       33.01       14.94     12.86 o 
   3  17   6      199.33      191.00     14.44 o 
   4  17   6       55.50       45.75      9.80 o 
   5  17   6       16.57       16.59      8.91 o 
   6  17   6        0.44        0.92     12.32 o 
  -6  18   6      151.62      140.37     26.99 o 
  -5  18   6        4.00        9.92     10.06 o 
  -4  18   6        0.39        8.93      7.77 o 
  -3  18   6       17.06       11.10      6.37 o 
  -2  18   6       37.47       24.32      6.82 o 
  -1  18   6      110.17      102.71     10.56 o 
   0  18   6       99.98       91.88     10.75 o 
   1  18   6        0.13        0.73      5.67 o 
   2  18   6        0.10       -1.49      6.55 o 
   3  18   6       40.76       45.17      9.88 o 
   4  18   6       29.50       24.50      9.41 o 
   5  18   6       31.34       30.48      9.92 o 
   6  18   6       35.38       51.33     21.32 o 
  -5  19   6       87.24       89.39     15.24 o 
  -4  19   6        1.25        2.82      7.91 o 
  -3  19   6        1.91       -6.61      6.61 o 
  -2  19   6        6.16        4.16      5.93 o 
  -1  19   6       91.29       92.97     13.75 o 
   0  19   6       45.50       35.18      9.03 o 
   1  19   6      144.20      158.73     11.61 o 
   2  19   6       11.07        6.63      7.74 o 
   3  19   6       31.69       41.78      9.91 o 
   4  19   6       71.39       65.69     15.14 o 
   5  19   6      101.65       92.53     13.76 o 
  -5  20   6        7.14       -1.60     10.35 o 
  -4  20   6      115.39      113.90     16.03 o 
  -3  20   6        0.05       -7.01      7.01 o 
  -2  20   6        9.33       10.77      6.97 o 
  -1  20   6      109.67       67.91     13.27 o 
   0  20   6       10.36       12.80      8.22 o 
   1  20   6       26.32       31.10      9.29 o 
   2  20   6      123.90      130.46     13.65 o 
   3  20   6       11.14       12.71      8.04 o 
   4  20   6        4.26       -0.49      8.46 o 
  -5  21   6       20.20       19.35     17.44 o 
  -4  21   6        3.76       21.03     11.39 o 
  -3  21   6        1.65        3.71      8.66 o 
  -2  21   6       38.97       55.18     11.00 o 
  -1  21   6       16.94       18.37     11.26 o 
   0  21   6       35.50       23.62      9.73 o 
   1  21   6       69.84       74.69     11.66 o 
   2  21   6      187.94      188.96     16.06 o 
   3  21   6       21.12       22.36     10.70 o 
  -4  22   6        1.30       -0.36     10.70 o 
  -3  22   6        7.19        3.58     10.33 o 
  -2  22   6       71.46       64.36     11.97 o 
  -1  22   6      111.32      122.41     16.93 o 
   0  22   6       48.40       36.80     12.77 o 
   1  22   6       52.76       78.11     12.44 o 
   2  22   6       56.02       35.90     13.35 o 
  -2  23   6       22.26       27.08     13.34 o 
  -1  23   6       22.34       35.37     13.74 o 
   0  23   6        2.12        6.58      9.11 o 
   1  23   6        1.47      -14.17     14.97 o 
  -9   0   7       75.58      107.29     28.07 o 
  -7   0   7        3.99        5.50      8.57 o 
  -5   0   7      260.62      258.35     16.27 o 
  -3   0   7      423.17      421.10     17.19 o 
  -1   0   7      287.07      287.66     12.19 o 
   1   0   7      686.11      766.48     15.77 o 
   3   0   7     2032.37     2140.42     33.09 o 
   5   0   7      258.43      224.43     15.32 o 
   7   0   7     2940.17     2817.88     91.93 o 
   9   0   7       19.28       21.03     12.57 o 
 -10   1   7        0.00       -3.64      7.82 o 
  -9   1   7        0.44       -0.40      7.01 o 
  -8   1   7        0.01        7.60      6.70 o 
  -7   1   7        1.78       -1.23      5.62 o 
  -6   1   7      124.68      122.63     15.31 o 
  -5   1   7        0.51        0.00      4.54 o 
  -4   1   7      554.40      596.49     20.08 o 
  -3   1   7     2105.16     1946.74     29.07 o 
  -2   1   7      283.27      296.89      7.09 o 
  -1   1   7       11.43       15.43      2.67 o 
   0   1   7      892.99      962.89     13.76 o 
   1   1   7      684.41      654.83     10.99 o 
   2   1   7       22.16       29.07      3.19 o 
   3   1   7      597.98      653.70     10.99 o 
   4   1   7       42.67       49.34      3.68 o 
   5   1   7       54.57       60.05      7.55 o 
   6   1   7       82.07       72.22      8.35 o 
   7   1   7        0.56       -9.29      9.29 o 
   8   1   7        2.91        6.59      7.21 o 
   9   1   7        0.01       -3.38      8.06 o 
 -10   2   7       15.42        6.36      8.82 o 
  -9   2   7        1.87       -7.08      7.08 o 
  -8   2   7       60.58       64.96     10.96 o 
  -7   2   7      174.68      143.99     13.11 o 
  -6   2   7      193.74      179.26     14.38 o 
  -5   2   7      150.23      145.80      9.42 o 
  -4   2   7       88.44       86.25     10.31 o 
  -3   2   7      478.35      511.69      9.68 o 
  -2   2   7      267.90      264.30      7.93 o 
  -1   2   7     1194.34     1113.97     32.46 o 
   0   2   7     2169.82     2311.26     25.69 o 
   1   2   7      882.69      898.83     15.14 o 
   2   2   7        0.12        1.94      2.52 o 
   3   2   7      153.80      181.14      5.69 o 
   4   2   7       66.46       67.81      4.85 o 
   5   2   7      338.72      357.41      9.73 o 
   6   2   7       92.56       90.61      8.95 o 
   7   2   7      104.97      105.66     13.10 o 
   8   2   7       17.45        0.65      7.03 o 
   9   2   7       96.85      102.53     16.98 o 
 -10   3   7       23.04       16.26      9.19 o 
  -9   3   7        2.32       11.23      7.75 o 
  -8   3   7       35.38       35.22      8.41 o 
  -7   3   7      191.74      163.56     11.64 o 
  -6   3   7       77.99       81.24     13.55 o 
  -5   3   7      249.10      249.09     11.33 o 
  -4   3   7       19.08       21.55      5.24 o 
  -3   3   7      266.23      262.96      7.48 o 
  -2   3   7      407.70      426.81      8.72 o 
  -1   3   7      149.83      159.67      5.82 o 
   0   3   7     1609.42     1623.71     19.95 o 
   1   3   7        2.79        5.42      2.93 o 
   2   3   7       24.79       18.91      3.12 o 
   3   3   7      501.81      522.28      9.39 o 
   4   3   7      445.77      421.89     10.22 o 
   5   3   7        8.44       10.46      3.82 o 
   6   3   7      341.23      304.29     13.51 o 
   7   3   7       97.85       89.50      9.81 o 
   8   3   7        5.29        0.57      7.01 o 
   9   3   7        6.71       -0.10      9.14 o 
 -10   4   7       22.24       16.59     24.96 o 
  -9   4   7       13.23       17.11      9.47 o 
  -8   4   7      790.75      847.21     29.66 o 
  -7   4   7        1.47       -2.03      6.29 o 
  -6   4   7       57.72       70.05      8.34 o 
  -5   4   7      144.63      143.27     12.81 o 
  -4   4   7       12.87       20.82      5.31 o 
  -3   4   7     1184.73     1231.35     21.94 o 
  -2   4   7        0.92       -1.18      2.07 o 
  -1   4   7      958.88      954.91     12.70 o 
   0   4   7      991.82     1041.24     15.00 o 
   1   4   7      294.14      309.56     10.30 o 
   2   4   7      440.15      478.20      8.70 o 
   3   4   7      134.07      116.31      6.11 o 
   4   4   7       54.91       53.12      5.18 o 
   5   4   7       41.64       42.44      5.02 o 
   6   4   7       74.68       77.12      8.72 o 
   7   4   7      228.61      214.83     12.86 o 
   8   4   7      159.74      130.32     13.90 o 
   9   4   7        0.15      -12.49     13.20 o 
 -10   5   7       30.90       22.74     13.89 o 
  -9   5   7       53.89       38.62      9.69 o 
  -8   5   7        0.61        3.78      7.45 o 
  -7   5   7        6.17       -0.23      6.13 o 
  -6   5   7       90.06       95.61      9.20 o 
  -5   5   7        1.23        2.29      4.91 o 
  -4   5   7       76.66       66.50      5.05 o 
  -3   5   7     1055.39     1130.05     16.12 o 
  -2   5   7        5.03        1.11      3.05 o 
  -1   5   7        6.82        6.42      2.56 o 
   0   5   7      329.98      311.20      7.96 o 
   1   5   7       88.07      115.83      7.13 o 
   2   5   7      131.55      112.78      4.61 o 
   3   5   7       17.83       21.78      6.92 o 
   4   5   7      451.92      444.22     12.96 o 
   5   5   7     1093.12     1079.23     21.51 o 
   6   5   7       77.79       80.13      7.23 o 
   7   5   7        2.24        3.89      7.60 o 
   8   5   7       14.01       18.56      9.71 o 
   9   5   7        4.48       -2.72      9.32 o 
 -10   6   7        1.71        2.09     14.94 o 
  -9   6   7       15.89        9.93      8.44 o 
  -8   6   7      208.82      206.44     13.74 o 
  -7   6   7      527.46      485.11     23.26 o 
  -6   6   7        3.54        1.91      5.74 o 
  -5   6   7      124.42      124.40     11.70 o 
  -4   6   7        2.65       -2.59      3.28 o 
  -3   6   7       89.97       84.75      5.12 o 
  -2   6   7      330.05      350.17      8.65 o 
  -1   6   7        3.36        2.89      2.42 o 
   0   6   7       25.10       28.06      3.72 o 
   1   6   7      104.81      102.07      5.80 o 
   2   6   7      427.97      466.14     12.10 o 
   3   6   7      580.47      561.03     14.25 o 
   4   6   7     2777.43     2703.81     37.75 o 
   5   6   7      484.85      456.07     15.32 o 
   6   6   7     1322.09     1300.53     23.35 o 
   7   6   7      103.70      117.39     12.71 o 
   8   6   7        1.48        3.66      9.15 o 
   9   6   7        0.31       -1.49      9.75 o 
 -10   7   7        0.60       25.25     13.50 o 
  -9   7   7        0.05       -7.63      7.63 o 
  -8   7   7     1062.83     1114.47     32.01 o 
  -7   7   7       26.11       30.94      7.96 o 
  -6   7   7       47.21       63.75      9.83 o 
  -5   7   7       56.10       47.73      8.69 o 
  -4   7   7      244.12      234.62      8.54 o 
  -3   7   7      145.69      129.41      5.52 o 
  -2   7   7      555.05      565.91     12.71 o 
  -1   7   7      122.26      138.13      6.52 o 
   0   7   7      259.13      259.11      7.66 o 
   1   7   7      121.78      122.14      9.50 o 
   2   7   7      140.65      120.35      5.80 o 
   3   7   7     1926.75     1858.27     28.98 o 
   4   7   7     7456.52     7246.54     87.02 o 
   5   7   7      103.66      110.41      8.36 o 
   6   7   7      128.93      121.23      9.80 o 
   7   7   7        7.52        3.75      8.16 o 
   8   7   7      112.38      153.51     15.00 o 
   9   7   7        1.02       -6.88      9.44 o 
 -10   8   7       11.66       16.95     19.04 o 
  -9   8   7        0.07       -5.16      7.52 o 
  -8   8   7      171.70      143.21     12.39 o 
  -7   8   7        7.52        2.93      6.64 o 
  -6   8   7       76.93       59.40      8.23 o 
  -5   8   7       62.81       68.97      7.87 o 
  -4   8   7      449.74      461.59     11.76 o 
  -3   8   7       59.95       47.30      4.23 o 
  -2   8   7       29.19       34.33      4.11 o 
  -1   8   7      531.20      530.55     10.73 o 
   0   8   7       13.65       24.94      3.59 o 
   1   8   7        1.81        2.00      3.35 o 
   2   8   7        1.76        6.11      3.97 o 
   3   8   7      748.47      751.02     17.62 o 
   4   8   7      551.21      562.64     15.89 o 
   5   8   7       75.13       82.19      9.48 o 
   6   8   7        3.29        9.55      5.66 o 
   7   8   7      102.14      116.34      9.26 o 
   8   8   7        3.83       12.58      9.65 o 
   9   8   7       68.09       84.99     14.08 o 
  -9   9   7        3.04       -0.32      7.78 o 
  -8   9   7       12.42        8.93      7.81 o 
  -7   9   7        5.43        5.13      6.46 o 
  -6   9   7       36.64       24.33      6.15 o 
  -5   9   7      499.80      539.84     14.48 o 
  -4   9   7        5.55       -1.78      3.59 o 
  -3   9   7      699.32      717.57     13.70 o 
  -2   9   7      334.45      310.92      9.02 o 
  -1   9   7       89.99      108.44      5.50 o 
   0   9   7        6.53        6.62      3.22 o 
   1   9   7      126.02      121.30     10.04 o 
   2   9   7      192.58      169.32     10.79 o 
   3   9   7     1442.26     1391.13     25.38 o 
   4   9   7     1012.01     1047.16     22.34 o 
   5   9   7        3.05        0.64      5.32 o 
   6   9   7      151.48      134.45     10.26 o 
   7   9   7       15.93       15.50      6.79 o 
   8   9   7        1.11       14.61      9.69 o 
  -9  10   7        0.96        2.11      9.86 o 
  -8  10   7       55.37       44.80      9.50 o 
  -7  10   7       39.90       40.28      7.43 o 
  -6  10   7      517.40      522.60     15.23 o 
  -5  10   7      108.21      118.77      9.15 o 
  -4  10   7       12.19       10.80      4.17 o 
  -3  10   7        3.13        2.66      3.74 o 
  -2  10   7        1.47        2.32      3.49 o 
  -1  10   7       87.63       94.32      5.39 o 
   0  10   7     1379.27     1326.86     34.20 o 
   1  10   7      210.34      200.15      7.74 o 
   2  10   7     1130.04     1113.74     22.12 o 
   3  10   7       47.74       41.05      6.59 o 
   4  10   7       25.75       26.75      6.33 o 
   5  10   7      404.33      405.66     14.98 o 
   6  10   7       93.98       86.02     11.06 o 
   7  10   7       36.98       48.45      8.52 o 
   8  10   7       27.30       18.75     10.29 o 
  -9  11   7       24.04       30.75     21.20 o 
  -8  11   7        0.04       -5.25      8.34 o 
  -7  11   7      477.84      526.13     16.40 o 
  -6  11   7      857.44      872.30     19.65 o 
  -5  11   7      454.20      422.25     13.33 o 
  -4  11   7       33.11       37.53      5.54 o 
  -3  11   7      231.55      236.01      8.84 o 
  -2  11   7       94.51       92.25      5.99 o 
  -1  11   7        1.00        0.96      4.95 o 
   0  11   7        8.39       17.68      4.91 o 
   1  11   7        0.05        2.56      4.75 o 
   2  11   7     2853.06     2675.71     38.95 o 
   3  11   7       15.82       13.51      5.93 o 
   4  11   7      338.49      340.12     13.76 o 
   5  11   7       44.08       48.14      7.77 o 
   6  11   7        0.31       -4.86      5.85 o 
   7  11   7        4.63        7.78      7.06 o 
   8  11   7      121.10      132.01     15.07 o 
  -8  12   7        1.06        1.45     11.47 o 
  -7  12   7        0.67        4.89      6.64 o 
  -6  12   7      127.03      127.87      9.92 o 
  -5  12   7        3.33       -3.91      4.84 o 
  -4  12   7        1.22       -1.42      4.29 o 
  -3  12   7       52.40       59.01      6.47 o 
  -2  12   7        5.04        6.53      5.48 o 
  -1  12   7      250.24      282.89     12.84 o 
   0  12   7      746.30      665.91     14.56 o 
   1  12   7      784.21      687.39     20.21 o 
   2  12   7      283.36      307.16     12.62 o 
   3  12   7      737.48      684.65     18.65 o 
   4  12   7       19.36       25.58      6.68 o 
   5  12   7       13.20       11.67      6.54 o 
   6  12   7       21.96       14.87      7.13 o 
   7  12   7       26.93       34.62     12.67 o 
   8  12   7        0.11        7.51     12.56 o 
  -8  13   7        0.08       12.53     11.73 o 
  -7  13   7        0.53        2.80     10.86 o 
  -6  13   7       72.22       77.09      9.02 o 
  -5  13   7      128.56      114.47     20.05 o 
  -4  13   7       54.00       53.11      6.18 o 
  -3  13   7       22.50       14.63      6.61 o 
  -2  13   7       25.87       10.86      4.71 o 
  -1  13   7        9.60       16.63      4.95 o 
   0  13   7      162.07      145.51      7.77 o 
   1  13   7      147.86       93.14      9.34 o 
   2  13   7      667.95      579.64     19.83 o 
   3  13   7       55.01       45.17      7.33 o 
   4  13   7        8.17        3.38      5.76 o 
   5  13   7       11.73        2.99      5.76 o 
   6  13   7      288.51      313.47     15.45 o 
   7  13   7        0.04       -7.02      7.02 o 
   8  13   7       30.06       29.71     12.89 o 
  -8  14   7       29.40       42.89     22.24 o 
  -7  14   7        1.00       -6.92     10.27 o 
  -6  14   7      105.10      113.42     13.92 o 
  -5  14   7      356.55      350.54     14.54 o 
  -4  14   7      378.63      393.24     14.63 o 
  -3  14   7       30.49       24.95      6.10 o 
  -2  14   7       30.25       32.45      5.99 o 
  -1  14   7      185.06      183.67      9.74 o 
   0  14   7      298.98      262.24     10.11 o 
   1  14   7     1398.22     1197.79     28.74 o 
   2  14   7       24.68       23.61      6.98 o 
   3  14   7       68.31       65.34     11.18 o 
   4  14   7      107.69      110.94     10.15 o 
   5  14   7        7.74       13.30      7.97 o 
   6  14   7      154.56      171.38     12.74 o 
   7  14   7      236.53      264.43     28.11 o 
  -8  15   7        1.65        1.66     18.18 o 
  -7  15   7       18.15       10.69     11.12 o 
  -6  15   7        0.01       -8.56      8.56 o 
  -5  15   7       10.13       12.54      8.66 o 
  -4  15   7        1.61       -2.84      5.48 o 
  -3  15   7       13.28       17.30      6.06 o 
  -2  15   7      340.62      330.92     14.10 o 
  -1  15   7      151.11      139.19     10.95 o 
   0  15   7       25.66       19.21      5.76 o 
   1  15   7      196.15      173.78     12.35 o 
   2  15   7       71.54       77.54     11.06 o 
   3  15   7       19.07       29.12      8.27 o 
   4  15   7       84.14       74.69     14.64 o 
   5  15   7       31.40       26.95      7.82 o 
   6  15   7       97.50      105.31     14.24 o 
   7  15   7       69.88       62.84     12.07 o 
  -7  16   7       24.31       45.04     20.15 o 
  -6  16   7       43.54       14.54     16.70 o 
  -5  16   7       74.40       67.17     13.35 o 
  -4  16   7       33.42       31.91      8.48 o 
  -3  16   7       86.56       97.03     14.20 o 
  -2  16   7      474.91      465.69     18.87 o 
  -1  16   7      256.35      275.21     12.09 o 
   0  16   7       28.95       26.09      7.03 o 
   1  16   7      496.71      453.79     16.16 o 
   2  16   7      194.13      167.47     13.32 o 
   3  16   7        0.44       -1.02      6.86 o 
   4  16   7       70.90       68.82     11.17 o 
   5  16   7       33.14       33.50      9.85 o 
   6  16   7        1.17       -6.34      7.98 o 
   7  16   7       11.04       12.57     17.99 o 
  -6  17   7       15.04        8.93     16.58 o 
  -5  17   7        1.16       -2.94      9.23 o 
  -4  17   7       15.34       27.77     10.71 o 
  -3  17   7       47.97       60.65      9.58 o 
  -2  17   7       66.69       65.15      7.94 o 
  -1  17   7       14.07       -2.49      5.32 o 
   0  17   7        0.90        4.94      5.77 o 
   1  17   7      321.49      310.31     14.19 o 
   2  17   7       13.06       20.39      7.86 o 
   3  17   7       81.63       75.72     11.15 o 
   4  17   7       33.23       40.14      9.79 o 
   5  17   7      276.61      310.28     18.94 o 
   6  17   7        5.73        3.57      9.28 o 
  -6  18   7        2.41       -4.07     15.59 o 
  -5  18   7       18.65       10.60     14.54 o 
  -4  18   7      146.84      169.81     13.75 o 
  -3  18   7        0.16       13.22      7.68 o 
  -2  18   7       30.42       26.09      8.31 o 
  -1  18   7        0.19       -2.59      6.62 o 
   0  18   7       45.24       32.69      7.43 o 
   1  18   7       57.99       68.87     11.56 o 
   2  18   7       73.80       77.56     11.25 o 
   3  18   7        0.29        3.81      7.71 o 
   4  18   7      236.68      226.71     17.57 o 
   5  18   7       92.28      159.70     30.44 o 
  -5  19   7       80.71       88.73     22.31 o 
  -4  19   7        6.50       14.30      8.77 o 
  -3  19   7       97.88      101.82     12.24 o 
  -2  19   7      423.81      425.39     25.12 o 
  -1  19   7      360.75      361.93     21.83 o 
   0  19   7       90.81       77.77     11.26 o 
   1  19   7        2.77       -0.27      6.07 o 
   2  19   7        9.73       20.35      8.71 o 
   3  19   7      133.11      134.10     14.11 o 
   4  19   7       31.99       31.20     10.34 o 
  -5  20   7       67.70       50.28     21.14 o 
  -4  20   7       11.70       14.17      8.72 o 
  -3  20   7       60.67       67.52     11.16 o 
  -2  20   7       18.35       20.38     12.88 o 
  -1  20   7       36.26       32.35     11.60 o 
   0  20   7        4.95        7.16      9.41 o 
   1  20   7      101.63      102.25     13.24 o 
   2  20   7       21.97       18.20      7.87 o 
   3  20   7       48.63       65.44     13.35 o 
   4  20   7        0.02       -3.14     15.71 o 
  -4  21   7        0.17       -9.63     11.37 o 
  -3  21   7        3.45       -8.00      8.00 o 
  -2  21   7        0.44       11.84     22.92 o 
  -1  21   7       30.07       23.82     19.53 o 
   0  21   7      203.69      263.82     20.99 o 
   1  21   7       42.44       47.76     10.88 o 
   2  21   7       99.46      137.37     14.91 o 
   3  21   7      180.68      189.79     27.67 o 
  -3  22   7      125.81      140.85     20.46 o 
  -2  22   7       23.10       23.24     13.05 o 
  -1  22   7       23.80       14.61     11.91 o 
   0  22   7       32.86       30.70     13.20 o 
   1  22   7        5.16        7.06      9.21 o 
   2  22   7       60.79       66.12     22.80 o 
  -1  23   7      124.85      155.71     25.69 o 
   0  23   7        2.84        3.33     15.96 o 
  -8   0   8       54.84       73.08     14.37 o 
  -6   0   8      294.33      290.97     19.08 o 
  -4   0   8      202.65      164.09     13.37 o 
  -2   0   8     1458.82     1410.72     34.88 o 
   0   0   8     1632.92     1755.23     27.52 o 
   2   0   8      379.08      395.67     12.20 o 
   4   0   8      394.80      491.24     23.31 o 
   6   0   8        1.17       13.27      8.97 o 
   8   0   8        8.87       -5.10     19.90 o 
  -9   1   8        7.55       10.21      8.19 o 
  -8   1   8       22.20       20.74      7.62 o 
  -7   1   8       71.81       91.95      9.96 o 
  -6   1   8      188.71      192.95     11.62 o 
  -5   1   8       11.03       11.39      5.46 o 
  -4   1   8      239.86      220.29     10.57 o 
  -3   1   8       34.65       26.16      5.34 o 
  -2   1   8      880.30      880.86     12.46 o 
  -1   1   8        3.57        3.24      2.44 o 
   0   1   8      361.43      378.46      7.96 o 
   1   1   8       72.18       76.32      4.11 o 
   2   1   8      961.41      955.30     14.85 o 
   3   1   8      254.01      250.56      7.89 o 
   4   1   8       54.82       48.97      6.87 o 
   5   1   8       14.80       18.33     10.94 o 
   6   1   8      343.09      319.94     15.40 o 
   7   1   8        0.95        2.68      6.59 o 
   8   1   8       28.64       31.46      8.70 o 
   9   1   8        0.82       17.42     10.16 o 
 -10   2   8       33.88       44.67     21.14 o 
  -9   2   8       53.26       44.62      9.71 o 
  -8   2   8        3.62       11.77      7.78 o 
  -7   2   8      227.02      204.14     12.71 o 
  -6   2   8       79.62       80.09      8.72 o 
  -5   2   8      310.77      317.79     13.13 o 
  -4   2   8      105.62      123.85      8.52 o 
  -3   2   8       10.08        8.35      4.61 o 
  -2   2   8      471.75      453.01     13.29 o 
  -1   2   8        3.44       -1.08      3.05 o 
   0   2   8       29.57       34.88      4.46 o 
   1   2   8     1314.52     1284.63     16.45 o 
   2   2   8        5.17        4.76      2.85 o 
   3   2   8       98.14       99.60      5.04 o 
   4   2   8        4.13        7.65      3.56 o 
   5   2   8      372.34      288.14     12.57 o 
   6   2   8      104.79       96.36     14.35 o 
   7   2   8       40.82       25.84      7.82 o 
   8   2   8        3.75        0.42      7.35 o 
   9   2   8       76.99       62.55     10.86 o 
  -9   3   8      171.45      164.35     13.91 o 
  -8   3   8       92.29       99.13     11.11 o 
  -7   3   8       40.94       57.67      8.61 o 
  -6   3   8       75.13       76.23      8.60 o 
  -5   3   8       20.99       22.42      6.22 o 
  -4   3   8      579.27      626.29     28.08 o 
  -3   3   8        5.20        0.48      4.20 o 
  -2   3   8        1.34       -2.02      2.02 o 
  -1   3   8     3632.16     3763.81     38.30 o 
   0   3   8       29.07       31.00      3.70 o 
   1   3   8       18.61       14.77      3.52 o 
   2   3   8      853.01      787.97     12.15 o 
   3   3   8      344.25      325.90     10.04 o 
   4   3   8      299.51      288.08     10.04 o 
   5   3   8      284.03      250.30      9.14 o 
   6   3   8      160.47      144.46     10.88 o 
   7   3   8       80.87       79.09      9.71 o 
   8   3   8       33.79       45.19      9.20 o 
   9   3   8        4.91        3.89     10.10 o 
  -9   4   8       88.60       62.74     10.62 o 
  -8   4   8      397.01      409.00     17.93 o 
  -7   4   8       99.56      101.73     10.44 o 
  -6   4   8      111.01      110.72      9.75 o 
  -5   4   8       43.14       61.14      7.51 o 
  -4   4   8      466.17      508.03     15.01 o 
  -3   4   8       89.98      102.91      7.44 o 
  -2   4   8       61.34       69.28      5.25 o 
  -1   4   8     1475.82     1487.15     17.73 o 
   0   4   8       60.08       74.78      4.99 o 
   1   4   8        8.38       15.44      3.87 o 
   2   4   8     1514.58     1420.44     18.87 o 
   3   4   8       24.32       19.22      4.70 o 
   4   4   8      275.81      275.87     13.33 o 
   5   4   8        5.60       -0.23      3.76 o 
   6   4   8      165.44      157.39     10.98 o 
   7   4   8       52.07       39.21      8.43 o 
   8   4   8        0.76       17.12      9.95 o 
   9   4   8        0.33       -1.18      9.78 o 
  -9   5   8       31.27       19.78      9.61 o 
  -8   5   8      704.21      718.05     33.23 o 
  -7   5   8       40.60       46.70      8.45 o 
  -6   5   8       31.19       22.24      6.49 o 
  -5   5   8        4.71        1.80      5.55 o 
  -4   5   8       36.21       28.20      5.86 o 
  -3   5   8        7.76        7.05      4.60 o 
  -2   5   8     1005.90     1058.37     18.84 o 
  -1   5   8      119.71      128.82      5.08 o 
   0   5   8     1275.92     1330.04     18.55 o 
   1   5   8       59.40       67.88      7.19 o 
   2   5   8      276.67      274.18      7.65 o 
   3   5   8       55.15       63.07      6.16 o 
   4   5   8      246.73      237.26     12.21 o 
   5   5   8       51.75       38.83      5.67 o 
   6   5   8       31.27       20.94      8.33 o 
   7   5   8       23.58       21.56      8.75 o 
   8   5   8       44.15       26.14     10.44 o 
   9   5   8       37.89       50.07     12.95 o 
  -9   6   8       11.00       21.58      9.34 o 
  -8   6   8      546.66      547.41     20.74 o 
  -7   6   8      123.42      123.39     10.92 o 
  -6   6   8       23.58       19.22      6.76 o 
  -5   6   8      152.38      147.13     15.68 o 
  -4   6   8        0.74       -4.11      4.50 o 
  -3   6   8      843.24      870.02     21.88 o 
  -2   6   8       75.94       96.47      5.32 o 
  -1   6   8      563.53      564.68     10.09 o 
   0   6   8        4.77        2.93      3.08 o 
   1   6   8       24.23       18.52      4.13 o 
   2   6   8     1450.17     1358.98     19.84 o 
   3   6   8     1529.01     1455.00     21.39 o 
   4   6   8        1.08       -0.37      4.46 o 
   5   6   8        1.95        3.73      4.77 o 
   6   6   8        7.98        4.86      5.19 o 
   7   6   8       47.58       37.85      9.97 o 
   8   6   8        0.00       -4.35      8.86 o 
   9   6   8      104.36      110.79     27.79 o 
  -9   7   8      119.96      143.90     15.13 o 
  -8   7   8      113.93      125.85     15.80 o 
  -7   7   8       98.66      102.16     10.50 o 
  -6   7   8       56.60       41.07      7.85 o 
  -5   7   8      352.32      351.41     13.71 o 
  -4   7   8       38.56       37.07      6.53 o 
  -3   7   8      109.31      100.99      6.70 o 
  -2   7   8       28.79       36.63      5.15 o 
  -1   7   8      108.37      142.41      5.57 o 
   0   7   8        0.87       -1.26      3.11 o 
   1   7   8      437.61      407.41     12.44 o 
   2   7   8      142.98      156.47      6.94 o 
   3   7   8     2423.87     2294.30     34.13 o 
   4   7   8       86.63       85.77     10.09 o 
   5   7   8      107.38       96.96      8.88 o 
   6   7   8        4.00        5.95      5.20 o 
   7   7   8        0.07       -5.94      8.03 o 
   8   7   8       46.20       41.05     11.49 o 
  -9   8   8      140.53      136.49     14.90 o 
  -8   8   8      336.74      326.46     19.47 o 
  -7   8   8        0.37       -4.86      6.28 o 
  -6   8   8      119.25      118.94     15.57 o 
  -5   8   8       94.42      114.43      8.22 o 
  -4   8   8       18.17       15.25      6.39 o 
  -3   8   8       48.08       50.40     11.81 o 
  -2   8   8       38.35       39.59      4.48 o 
  -1   8   8       13.23       12.33      3.67 o 
   0   8   8       62.82       63.81      5.05 o 
   1   8   8      756.42      770.75     23.68 o 
   2   8   8      971.22      946.73     19.64 o 
   3   8   8     2500.16     2441.40     36.05 o 
   4   8   8     1141.31     1136.10     23.51 o 
   5   8   8      358.36      351.71     13.69 o 
   6   8   8       42.32       47.66      7.60 o 
   7   8   8       23.42       37.24     10.48 o 
   8   8   8        4.33        3.22      9.40 o 
  -9   9   8       76.67       72.53     11.59 o 
  -8   9   8       28.45       37.17      9.26 o 
  -7   9   8      347.51      370.74     14.43 o 
  -6   9   8        6.60       -2.51      5.38 o 
  -5   9   8       22.03       31.75      7.40 o 
  -4   9   8       76.58       83.08      9.29 o 
  -3   9   8       46.00       43.08      7.76 o 
  -2   9   8       15.80       18.84      4.08 o 
  -1   9   8       41.63       47.20      7.89 o 
   0   9   8       11.45       16.06      4.81 o 
   1   9   8     1098.12     1038.12     27.22 o 
   2   9   8     2878.84     2742.15     38.81 o 
   3   9   8      147.98      168.80     15.57 o 
   4   9   8      243.63      236.29     12.80 o 
   5   9   8       57.52       47.19      7.54 o 
   6   9   8      192.66      198.40     12.06 o 
   7   9   8        0.16       17.41      9.47 o 
   8   9   8       40.33       36.77     11.61 o 
  -9  10   8       55.95       72.09     13.55 o 
  -8  10   8        9.26        6.97      7.18 o 
  -7  10   8      271.33      285.12     13.09 o 
  -6  10   8      294.52      312.28     12.76 o 
  -5  10   8        4.99        5.44      4.76 o 
  -4  10   8       74.89       80.85      9.76 o 
  -3  10   8        0.00        8.96      5.05 o 
  -2  10   8       36.34       27.63      4.60 o 
  -1  10   8       28.23       15.92      4.75 o 
   0  10   8       97.28      106.85      9.00 o 
   1  10   8      138.74      123.93      8.77 o 
   2  10   8     3612.46     3508.19     46.95 o 
   3  10   8      246.20      237.62     14.12 o 
   4  10   8       38.78       36.17      7.07 o 
   5  10   8        3.25        4.62      5.63 o 
   6  10   8       57.63       61.66      8.95 o 
   7  10   8      133.37      150.06     18.35 o 
   8  10   8        3.22       -2.69      9.79 o 
  -8  11   8      327.63      338.72     17.17 o 
  -7  11   8       37.72       37.94      7.86 o 
  -6  11   8       74.35       83.98      8.45 o 
  -5  11   8     1003.09      991.37     20.36 o 
  -4  11   8      613.36      632.84     14.90 o 
  -3  11   8       87.43      105.59      7.99 o 
  -2  11   8      159.69      168.98      8.88 o 
  -1  11   8       24.50       14.56      5.97 o 
   0  11   8       71.27       94.04     10.40 o 
   1  11   8      562.99      582.58     16.03 o 
   2  11   8      623.95      633.03     17.30 o 
   3  11   8        8.32        2.71      5.33 o 
   4  11   8      190.49      198.47     11.55 o 
   5  11   8       34.59       54.22      8.08 o 
   6  11   8       37.81       36.03      8.51 o 
   7  11   8        1.37       19.02      7.60 o 
  -8  12   8      257.40      259.48     33.46 o 
  -7  12   8      125.14      130.91     15.91 o 
  -6  12   8      356.47      364.29     16.98 o 
  -5  12   8        0.11        7.12      6.06 o 
  -4  12   8        0.59        1.08      4.54 o 
  -3  12   8       75.52       52.41     10.54 o 
  -2  12   8      252.10      262.15     13.60 o 
  -1  12   8       66.34       53.91      7.74 o 
   0  12   8       35.46       36.27      5.75 o 
   1  12   8        0.87        3.05      5.28 o 
   2  12   8       66.78       60.22     11.66 o 
   3  12   8       21.77       21.18      5.97 o 
   4  12   8       20.15       10.54      6.36 o 
   5  12   8       95.32       97.83      9.98 o 
   6  12   8       19.50       19.02      9.82 o 
   7  12   8      169.45      155.73     12.74 o 
  -8  13   8        0.21        7.33     19.35 o 
  -7  13   8        0.00        2.22     11.20 o 
  -6  13   8      166.54      162.94     12.21 o 
  -5  13   8      219.33      216.57     14.59 o 
  -4  13   8      163.81      146.43     11.22 o 
  -3  13   8       50.62       68.24     13.09 o 
  -2  13   8       90.60       70.94      9.46 o 
  -1  13   8       44.36       32.54      6.09 o 
   0  13   8       75.44      100.73     12.17 o 
   1  13   8       93.87       86.62     11.95 o 
   2  13   8       87.70       64.15      9.14 o 
   3  13   8       14.70       24.58      7.37 o 
   4  13   8       80.25       84.79      9.57 o 
   5  13   8      218.04      250.83     14.04 o 
   6  13   8      130.91      140.82     12.14 o 
   7  13   8       21.77       33.29      8.97 o 
  -8  14   8        0.01        5.48     19.10 o 
  -7  14   8       78.88       17.86     29.55 o 
  -6  14   8       64.11       69.39     11.75 o 
  -5  14   8       74.85       73.32     12.57 o 
  -4  14   8        0.05       -3.51      9.31 o 
  -3  14   8        9.94        0.31      6.29 o 
  -2  14   8      233.50      211.84     10.66 o 
  -1  14   8      207.85      196.11     10.30 o 
   0  14   8      219.75      192.83     19.25 o 
   1  14   8       84.90       66.74      8.01 o 
   2  14   8      316.16      288.73     15.57 o 
   3  14   8      129.53      127.53     12.45 o 
   4  14   8       38.97       24.57      7.45 o 
   5  14   8       75.83       79.25      9.84 o 
   6  14   8       15.49       22.32      7.97 o 
   7  14   8       62.43       41.34     14.70 o 
  -7  15   8        0.13        3.82     15.84 o 
  -6  15   8      203.92      205.82     19.38 o 
  -5  15   8       98.26      111.39     12.18 o 
  -4  15   8      111.84      124.09      9.98 o 
  -3  15   8        8.98        8.29      5.82 o 
  -2  15   8      211.57      219.85     11.19 o 
  -1  15   8       53.43       57.73      7.44 o 
   0  15   8        5.38        9.25      6.90 o 
   1  15   8      143.12      116.80      9.78 o 
   2  15   8      357.26      344.13     17.07 o 
   3  15   8      237.39      249.19     20.93 o 
   4  15   8      217.36      237.90     17.12 o 
   5  15   8       96.71      112.36     13.66 o 
   6  15   8      146.77      179.99     13.90 o 
   7  15   8      108.66       95.58     16.86 o 
  -6  16   8        2.26        7.62     10.61 o 
  -5  16   8      130.44      149.50     23.08 o 
  -4  16   8        7.29        4.85      7.32 o 
  -3  16   8      115.26      119.81      9.95 o 
  -2  16   8        6.84        8.69      6.66 o 
  -1  16   8       13.54        4.28      7.00 o 
   0  16   8       17.04       10.86      7.37 o 
   1  16   8      260.54      283.19     13.76 o 
   2  16   8       76.55       83.57     10.86 o 
   3  16   8       65.08       85.92     11.48 o 
   4  16   8      217.87      260.68     17.03 o 
   5  16   8        0.79        8.68      7.89 o 
   6  16   8      164.98      209.35     14.97 o 
  -6  17   8       35.63       47.75     20.52 o 
  -5  17   8       25.62       19.82     11.22 o 
  -4  17   8       20.71       24.66      8.67 o 
  -3  17   8        4.58        0.32      6.97 o 
  -2  17   8       52.48       39.67      8.70 o 
  -1  17   8       78.03       80.57      9.98 o 
   0  17   8       27.86       33.86      8.62 o 
   1  17   8       38.95       33.09      7.61 o 
   2  17   8       77.30       80.02     11.21 o 
   3  17   8       36.21       31.61      9.10 o 
   4  17   8       30.88       40.32     10.32 o 
   5  17   8      126.07      175.34     15.90 o 
  -5  18   8        0.05        0.81     12.69 o 
  -4  18   8       10.65       17.94      8.63 o 
  -3  18   8        1.75       -5.31      6.48 o 
  -2  18   8       92.08       67.29     12.72 o 
  -1  18   8        6.97        4.62      7.24 o 
   0  18   8       80.09       93.83     17.24 o 
   1  18   8       72.13       89.77     10.13 o 
   2  18   8       24.64       22.80      8.75 o 
   3  18   8        0.34       -6.96      6.96 o 
   4  18   8       41.95       45.48     10.71 o 
   5  18   8       25.10       27.73     10.46 o 
  -5  19   8       23.14       -7.02     15.40 o 
  -4  19   8        0.03       -3.70      9.27 o 
  -3  19   8        5.26        5.01      6.87 o 
  -2  19   8      120.59      154.23     24.77 o 
  -1  19   8       76.18       77.12     13.19 o 
   0  19   8        2.60        5.88      8.01 o 
   1  19   8       54.18       59.27     12.94 o 
   2  19   8       12.07       17.66      7.91 o 
   3  19   8       34.94       39.25     10.33 o 
   4  19   8       18.49       36.13     10.96 o 
  -4  20   8       29.10       14.18      9.41 o 
  -3  20   8      175.65      153.01     33.74 o 
  -2  20   8       35.22       35.01     13.07 o 
  -1  20   8        5.64       -3.30     15.28 o 
   0  20   8        7.31        6.79     21.69 o 
   1  20   8       56.39       66.47     17.13 o 
   2  20   8       19.51       18.41      8.39 o 
   3  20   8       34.36       34.78     11.23 o 
  -4  21   8       22.70       11.73     12.91 o 
  -3  21   8       11.05        7.58     12.02 o 
  -2  21   8        4.85       -5.46     10.93 o 
  -1  21   8      155.01      190.64     38.94 o 
   0  21   8       22.22       29.24     16.70 o 
   1  21   8       35.86       30.53     10.43 o 
   2  21   8        4.28        2.34     15.90 o 
  -2  22   8        7.53       16.40     12.80 o 
  -1  22   8        6.95        5.98     18.61 o 
   0  22   8      105.40      125.15     24.09 o 
   1  22   8       15.95       26.50     17.62 o 
  -9   0   9       13.58       22.22     12.90 o 
  -7   0   9        6.70        2.40      8.97 o 
  -5   0   9     1293.75     1202.34     36.20 o 
  -3   0   9      238.93      234.48     14.75 o 
  -1   0   9      645.76      611.81     40.51 o 
   1   0   9      907.60     1015.62     17.94 o 
   3   0   9      746.94      773.39     18.80 o 
   5   0   9     1107.03      865.62     30.15 o 
   7   0   9      153.78      128.53     16.00 o 
  -9   1   9       18.02       -0.96      7.94 o 
  -8   1   9        5.55       -0.55      7.12 o 
  -7   1   9      297.52      295.43     15.03 o 
  -6   1   9      105.85      107.32     14.64 o 
  -5   1   9       18.17       16.38      6.23 o 
  -4   1   9       16.59       16.76      7.52 o 
  -3   1   9       41.54       40.95      6.73 o 
  -2   1   9      177.86      173.95      5.71 o 
  -1   1   9      291.93      303.34      7.90 o 
   0   1   9        0.81        5.00      2.59 o 
   1   1   9      147.63      142.46      5.01 o 
   2   1   9      918.27      872.71     12.71 o 
   3   1   9      341.05      350.91      8.90 o 
   4   1   9      353.55      347.74     11.03 o 
   5   1   9      690.21      563.64     18.81 o 
   6   1   9        0.25       -5.41      5.41 o 
   7   1   9       32.21       32.24      7.93 o 
   8   1   9       73.78       74.95     11.01 o 
  -9   2   9        8.96       10.34      9.77 o 
  -8   2   9        3.56        6.94      7.93 o 
  -7   2   9       22.27        9.16      7.05 o 
  -6   2   9       95.14       88.37      9.48 o 
  -5   2   9       47.83       46.72      7.54 o 
  -4   2   9       15.25       17.93      5.88 o 
  -3   2   9       39.16       30.37      5.87 o 
  -2   2   9     1088.65     1105.05     16.90 o 
  -1   2   9      183.90      194.30      6.76 o 
   0   2   9       28.47       32.63      3.96 o 
   1   2   9      300.83      294.05      6.80 o 
   2   2   9      370.30      342.00      7.89 o 
   3   2   9        3.36       -0.14      3.71 o 
   4   2   9       37.70       50.89      5.86 o 
   5   2   9      202.29      167.24     10.70 o 
   6   2   9       28.44       20.56      6.77 o 
   7   2   9       21.26       10.46      7.36 o 
   8   2   9        4.24       12.22      8.36 o 
  -9   3   9       20.76       17.50     12.34 o 
  -8   3   9       10.58        9.53      7.35 o 
  -7   3   9        9.30       -2.71      6.38 o 
  -6   3   9       20.48       16.91      6.44 o 
  -5   3   9      927.94      892.78     28.05 o 
  -4   3   9       33.76       23.62      6.13 o 
  -3   3   9      540.62      517.18     19.16 o 
  -2   3   9      189.88      195.67      9.99 o 
  -1   3   9       30.35       35.12      5.36 o 
   0   3   9       73.77       85.60      5.27 o 
   1   3   9      145.23      125.07      6.26 o 
   2   3   9      197.28      199.71      6.65 o 
   3   3   9      229.75      191.21      8.43 o 
   4   3   9        0.65       -0.40      4.09 o 
   5   3   9      560.40      473.31     16.05 o 
   6   3   9        8.51        0.54      5.95 o 
   7   3   9        7.33        2.22      6.74 o 
   8   3   9       90.91       85.18     11.38 o 
  -9   4   9       20.12       14.17      8.88 o 
  -8   4   9      106.21      105.89     11.66 o 
  -7   4   9       38.35       36.91      9.38 o 
  -6   4   9      195.93      185.37     11.99 o 
  -5   4   9      257.40      275.65     12.82 o 
  -4   4   9      274.68      285.36     12.21 o 
  -3   4   9       10.51       15.70      5.77 o 
  -2   4   9     1096.76     1110.98     24.30 o 
  -1   4   9      370.19      408.99      8.82 o 
   0   4   9      306.63      357.69      9.48 o 
   1   4   9       31.23       34.25      4.46 o 
   2   4   9     1492.18     1482.27     20.30 o 
   3   4   9      564.98      568.91     17.24 o 
   4   4   9      736.05      662.37     13.80 o 
   5   4   9       54.77       70.48      7.02 o 
   6   4   9       14.95        6.72      6.54 o 
   7   4   9       42.18       41.11     10.30 o 
   8   4   9        5.90       -4.03      9.00 o 
  -9   5   9       76.35       61.06     11.27 o 
  -8   5   9       50.53       52.40     10.04 o 
  -7   5   9       19.87       10.49      7.10 o 
  -6   5   9       14.90       15.54      6.92 o 
  -5   5   9       53.78       63.23      9.85 o 
  -4   5   9        8.84        1.51      5.25 o 
  -3   5   9       59.46       52.75      6.65 o 
  -2   5   9       91.34       88.15      7.11 o 
  -1   5   9       45.81       49.14      5.35 o 
   0   5   9      298.66      294.52      8.84 o 
   1   5   9      172.17      170.76      7.23 o 
   2   5   9     4888.44     4659.23     61.53 o 
   3   5   9     1032.34     1001.40     19.62 o 
   4   5   9       18.87       15.16      5.19 o 
   5   5   9        0.03       -4.24      4.24 o 
   6   5   9       44.97       33.96      9.26 o 
   7   5   9       53.43       40.94     10.34 o 
   8   5   9        7.00       -7.66      8.60 o 
  -9   6   9       97.17       76.81     11.67 o 
  -8   6   9       88.10      107.72     13.24 o 
  -7   6   9      171.57      160.07     12.31 o 
  -6   6   9      202.55      189.34     12.10 o 
  -5   6   9        0.08       -4.13      5.35 o 
  -4   6   9        1.73        1.72      5.16 o 
  -3   6   9       83.02       67.84      6.36 o 
  -2   6   9        0.45       -0.11      4.54 o 
  -1   6   9       59.08       68.51      6.49 o 
   0   6   9       52.07       57.54      5.94 o 
   1   6   9      693.36      671.97     13.50 o 
   2   6   9     4369.50     4164.11     49.75 o 
   3   6   9      110.33      116.20     12.24 o 
   4   6   9      210.24      202.54     10.27 o 
   5   6   9      189.82      197.14      9.81 o 
   6   6   9      191.62      212.27     18.77 o 
   7   6   9        0.69       -6.10      8.21 o 
   8   6   9       84.49      138.32     15.55 o 
  -9   7   9       16.32       14.61      9.34 o 
  -8   7   9       30.33       46.81      9.80 o 
  -7   7   9        8.27       15.69      7.65 o 
  -6   7   9       67.49       76.58      9.43 o 
  -5   7   9       83.65       82.18     13.10 o 
  -4   7   9        0.01        2.92      4.42 o 
  -3   7   9      287.31      271.99     17.06 o 
  -2   7   9       16.81       30.74      5.58 o 
  -1   7   9      326.27      320.24     10.76 o 
   0   7   9       97.32       82.90      5.76 o 
   1   7   9      857.00      812.28     15.09 o 
   2   7   9       25.91       19.48      6.08 o 
   3   7   9       98.96      104.53      8.06 o 
   4   7   9      794.60      763.31     18.89 o 
   5   7   9        0.22       -3.50      4.87 o 
   6   7   9       48.62       65.57     11.54 o 
   7   7   9        1.77        3.75     12.14 o 
   8   7   9      423.04      459.51     23.45 o 
  -9   8   9       16.07       10.83     10.95 o 
  -8   8   9       16.25       14.07      9.00 o 
  -7   8   9      161.20      147.49     19.59 o 
  -6   8   9        0.37        8.44      6.69 o 
  -5   8   9       91.59       88.94      8.09 o 
  -4   8   9      114.00      140.89      8.95 o 
  -3   8   9        0.89        7.29      5.15 o 
  -2   8   9       23.51       27.13      5.48 o 
  -1   8   9        3.06        9.01      3.79 o 
   0   8   9        9.81        4.18      3.57 o 
   1   8   9      298.78      288.22     11.18 o 
   2   8   9     1753.78     1711.71     32.86 o 
   3   8   9      382.57      360.02     14.67 o 
   4   8   9      610.76      629.14     22.41 o 
   5   8   9      134.34      130.14      9.83 o 
   6   8   9        0.07       -3.90      5.40 o 
   7   8   9       12.93       18.29     10.05 o 
   8   8   9      235.08      244.61     18.51 o 
  -9   9   9       23.77       15.90     27.79 o 
  -8   9   9      243.60      230.59     13.31 o 
  -7   9   9      313.35      327.58     14.23 o 
  -6   9   9       15.77       18.73      6.58 o 
  -5   9   9        0.02        0.17      4.90 o 
  -4   9   9        8.86       11.66      5.12 o 
  -3   9   9        3.88       -5.43      5.92 o 
  -2   9   9       93.31       91.63     10.51 o 
  -1   9   9       67.13       77.42     12.02 o 
   0   9   9       21.25       21.35      5.33 o 
   1   9   9     1927.03     1697.62     96.59 o 
   2   9   9      167.78      163.97      9.48 o 
   3   9   9       97.03       84.39      9.19 o 
   4   9   9       15.58       14.89      5.80 o 
   5   9   9       71.92       57.31     11.80 o 
   6   9   9       11.58        8.40      6.41 o 
   7   9   9      131.59      140.73     15.13 o 
  -9  10   9       86.77       98.11     18.06 o 
  -8  10   9      213.72      206.13     13.03 o 
  -7  10   9        0.01        0.34      6.46 o 
  -6  10   9       97.58      107.70      9.26 o 
  -5  10   9      227.88      233.47     10.95 o 
  -4  10   9      199.49      228.20     11.54 o 
  -3  10   9        8.76       14.24      5.41 o 
  -2  10   9      414.39      385.87     12.72 o 
  -1  10   9       49.33       40.07      7.56 o 
   0  10   9       85.76       68.38      8.39 o 
   1  10   9     1824.80     1733.99     33.86 o 
   2  10   9       16.24       14.16      5.44 o 
   3  10   9       56.45       72.89      7.91 o 
   4  10   9        5.21        7.66      5.80 o 
   5  10   9       49.16       43.12      7.71 o 
   6  10   9       17.00       14.40      6.92 o 
   7  10   9      239.47      277.22     24.66 o 
  -8  11   9       52.60       47.11      8.98 o 
  -7  11   9       76.51       82.63      9.32 o 
  -6  11   9        3.06        3.97      5.79 o 
  -5  11   9        7.60        5.15      6.20 o 
  -4  11   9        1.45       -2.93      5.17 o 
  -3  11   9        0.25        1.53      5.05 o 
  -2  11   9       15.56       13.07      8.08 o 
  -1  11   9      192.73      136.39     12.47 o 
   0  11   9     1238.34     1098.49     27.47 o 
   1  11   9      126.05       99.87     16.51 o 
   2  11   9      111.11      114.62      8.92 o 
   3  11   9       55.79       59.07      7.82 o 
   4  11   9      183.14      161.37     11.05 o 
   5  11   9       13.04       13.78      7.14 o 
   6  11   9       99.50      122.32     16.07 o 
   7  11   9       14.70       14.06     11.52 o 
  -8  12   9       18.38       14.96      9.09 o 
  -7  12   9       26.06       20.15      7.53 o 
  -6  12   9      113.93      133.21      9.92 o 
  -5  12   9       13.28       18.31      6.70 o 
  -4  12   9        1.81       -2.09      6.33 o 
  -3  12   9       48.07       38.51     10.22 o 
  -2  12   9      409.48      404.31     46.46 o 
  -1  12   9     2078.40     1899.49     35.96 o 
   0  12   9      558.52      566.15     21.83 o 
   1  12   9      118.41      118.23     12.20 o 
   2  12   9       14.17        4.42      5.35 o 
   3  12   9        9.27        8.13      5.84 o 
   4  12   9      243.52      246.55     13.19 o 
   5  12   9      146.20      164.04     11.88 o 
   6  12   9       60.80       91.26     10.56 o 
   7  12   9        4.55        8.56      8.05 o 
  -8  13   9        0.03        7.09     18.18 o 
  -7  13   9       47.04       46.04      8.42 o 
  -6  13   9       91.02       61.85      9.53 o 
  -5  13   9        8.76        3.80      9.34 o 
  -4  13   9        1.26       -1.97      8.28 o 
  -3  13   9        0.22       -5.16      7.75 o 
  -2  13   9      294.27      262.90     18.24 o 
  -1  13   9       16.26       10.13      7.72 o 
   0  13   9     1308.26     1286.79     67.39 o 
   1  13   9      446.85      451.49     18.08 o 
   2  13   9       27.25       23.64      6.74 o 
   3  13   9        1.10       -5.62      5.62 o 
   4  13   9        8.65       -1.04      7.07 o 
   5  13   9       64.96       76.52     17.55 o 
   6  13   9      141.49      149.27     12.83 o 
   7  13   9       58.78       83.98     15.44 o 
  -7  14   9       12.00       -2.16     16.02 o 
  -6  14   9        2.97        0.53      9.87 o 
  -5  14   9        1.67        1.66      9.10 o 
  -4  14   9      233.41      247.71     22.49 o 
  -3  14   9       18.25       14.21      8.92 o 
  -2  14   9       34.39       32.04      9.98 o 
  -1  14   9        0.93        5.13      5.24 o 
   0  14   9       70.24       62.76      9.17 o 
   1  14   9       44.91       46.25      9.04 o 
   2  14   9       38.60       39.84      8.47 o 
   3  14   9       23.69       32.44      7.77 o 
   4  14   9       89.66      119.65     10.95 o 
   5  14   9      150.36      180.56     14.73 o 
   6  14   9       28.56       36.63     12.91 o 
   7  14   9       17.64       35.34     12.98 o 
  -6  15   9       48.95       42.09     13.11 o 
  -5  15   9        2.16       11.79      8.58 o 
  -4  15   9       47.15       33.62      9.10 o 
  -3  15   9       27.49       37.87      8.97 o 
  -2  15   9       61.40       78.23     10.03 o 
  -1  15   9     1209.77     1164.55     39.03 o 
   0  15   9      102.03       78.88     10.42 o 
   1  15   9       65.64       56.61      9.89 o 
   2  15   9        3.11        7.31      6.84 o 
   3  15   9       45.30       35.37      9.62 o 
   4  15   9      266.93      314.52     15.75 o 
   5  15   9       60.81       64.82     13.19 o 
   6  15   9       20.02       12.56      9.68 o 
  -6  16   9       48.71       40.46     16.91 o 
  -5  16   9        7.74        5.02      9.96 o 
  -4  16   9       14.27       18.77      8.47 o 
  -3  16   9       60.24       31.82     10.28 o 
  -2  16   9       44.75       34.90     12.38 o 
  -1  16   9       14.79       21.32      7.97 o 
   0  16   9        3.49        6.76      7.23 o 
   1  16   9        5.78        3.49      7.58 o 
   2  16   9        7.27        9.67      7.61 o 
   3  16   9       27.23        6.22      8.11 o 
   4  16   9      211.15      218.13     16.41 o 
   5  16   9       49.30       75.55     12.70 o 
   6  16   9        0.08      -15.03     15.03 o 
  -5  17   9      109.72      107.89     16.33 o 
  -4  17   9       52.91       42.81     12.91 o 
  -3  17   9       59.09       67.04     10.74 o 
  -2  17   9       29.66       28.84     10.57 o 
  -1  17   9        7.74       14.93      9.38 o 
   0  17   9        0.50        0.99      8.19 o 
   1  17   9      149.77      154.42     13.74 o 
   2  17   9       51.72       42.71      8.91 o 
   3  17   9      118.25      121.96     13.62 o 
   4  17   9        2.43       10.07      8.89 o 
   5  17   9        0.01       -6.70      8.64 o 
  -5  18   9        4.49       -0.26     21.38 o 
  -4  18   9      383.66      410.60     37.13 o 
  -3  18   9      120.96      140.60     13.44 o 
  -2  18   9       25.16       39.50     12.18 o 
  -1  18   9       27.83       29.20     12.14 o 
   0  18   9       54.92       46.27     10.31 o 
   1  18   9        7.12       -0.54      8.03 o 
   2  18   9       41.74       52.03      9.58 o 
   3  18   9      170.80      191.59     19.02 o 
   4  18   9       18.17        7.84     13.28 o 
  -5  19   9        9.19        7.33     17.50 o 
  -4  19   9        1.72        1.09     15.00 o 
  -3  19   9        9.73       -1.91     10.29 o 
  -2  19   9      266.26      284.49     32.04 o 
  -1  19   9        0.15        1.73     16.02 o 
   0  19   9       15.40        7.16      8.38 o 
   1  19   9       71.04       85.12     12.62 o 
   2  19   9      406.57      450.66     19.29 o 
   3  19   9      353.87      469.06     44.47 o 
  -4  20   9       48.08       45.51     13.90 o 
  -3  20   9       78.23       65.96     15.03 o 
  -2  20   9       38.43       49.29     20.64 o 
  -1  20   9       30.54       41.35     18.73 o 
   0  20   9       42.26       36.74     17.96 o 
   1  20   9      261.27      293.20     31.99 o 
   2  20   9       19.04       27.82     10.82 o 
  -3  21   9      262.34      293.06     33.34 o 
  -2  21   9       85.71       89.09     22.43 o 
  -1  21   9        0.24       -2.71     16.76 o 
   0  21   9        1.72        6.47     13.99 o 
   1  21   9       27.13       24.65     18.05 o 
  -8   0  10       52.68       48.04     13.83 o 
  -6   0  10       31.72       25.51     10.83 o 
  -4   0  10      401.95      402.16     21.72 o 
  -2   0  10      453.10      468.06     20.39 o 
   0   0  10      608.59      600.14     15.75 o 
   2   0  10      136.63      153.39     10.22 o 
   4   0  10     1029.06      834.24     28.84 o 
   6   0  10        0.01        3.69      8.73 o 
   8   0  10      111.25      148.22     22.77 o 
  -9   1  10        0.15       -7.86      7.86 o 
  -8   1  10       26.69       28.29      8.77 o 
  -7   1  10        3.91       20.82      7.44 o 
  -6   1  10      168.69      178.18     12.05 o 
  -5   1  10       10.24        6.58      6.08 o 
  -4   1  10      101.44       70.73      8.03 o 
  -3   1  10      203.80      205.63     10.61 o 
  -2   1  10      331.50      362.75     12.74 o 
  -1   1  10      378.74      383.12      9.38 o 
   0   1  10       38.25       38.35      5.51 o 
   1   1  10       43.86       39.21      4.62 o 
   2   1  10       67.65       59.78      4.23 o 
   3   1  10      225.41      187.59      8.49 o 
   4   1  10       11.52       11.89      5.51 o 
   5   1  10      163.87      124.82     10.18 o 
   6   1  10       22.98        9.66      6.96 o 
   7   1  10       22.33       19.87      8.20 o 
   8   1  10       12.51        9.28     12.73 o 
  -9   2  10       18.08        9.24      8.76 o 
  -8   2  10       12.10       10.61      7.49 o 
  -7   2  10        0.09       -4.96      6.38 o 
  -6   2  10      139.99      138.28     17.17 o 
  -5   2  10        2.59        7.15      5.77 o 
  -4   2  10       38.60       21.38      6.76 o 
  -3   2  10      664.14      628.44     17.02 o 
  -2   2  10       44.72       45.81      6.50 o 
  -1   2  10      289.20      296.18      8.38 o 
   0   2  10      728.57      719.42     12.64 o 
   1   2  10      661.73      611.50     12.26 o 
   2   2  10      194.87      197.07      6.27 o 
   3   2  10       62.94       46.68      5.69 o 
   4   2  10        0.00        1.21      5.06 o 
   5   2  10      181.47      142.27     10.60 o 
   6   2  10        0.95       -0.76      6.27 o 
   7   2  10        5.98       -0.42      6.98 o 
   8   2  10       58.73       43.40     10.07 o 
  -9   3  10       17.02        9.63      9.51 o 
  -8   3  10        6.89       12.09      8.26 o 
  -7   3  10       52.09       62.00      9.67 o 
  -6   3  10       24.16       14.27      6.97 o 
  -5   3  10        8.89        5.87      6.18 o 
  -4   3  10       84.49       86.84      8.63 o 
  -3   3  10        3.16       -3.05      5.16 o 
  -2   3  10      107.60       91.18      8.90 o 
  -1   3  10      287.05      275.98      9.90 o 
   0   3  10     2725.90     2591.52     32.04 o 
   1   3  10       55.38       58.76      5.48 o 
   2   3  10      499.98      453.36     13.83 o 
   3   3  10      455.93      370.29     10.32 o 
   4   3  10        0.12       -0.03      4.25 o 
   5   3  10       15.79       25.11      7.22 o 
   6   3  10        5.70        6.17      7.01 o 
   7   3  10       17.02       20.13      7.70 o 
   8   3  10        2.14        3.91      9.74 o 
  -9   4  10      108.44      133.30     13.93 o 
  -8   4  10       45.25       64.50     10.50 o 
  -7   4  10        8.00       19.06      7.70 o 
  -6   4  10       17.65       14.39      7.02 o 
  -5   4  10      147.49      161.03     11.16 o 
  -4   4  10      507.26      509.73     29.89 o 
  -3   4  10      709.68      710.78     18.29 o 
  -2   4  10      120.97      120.63     12.02 o 
  -1   4  10       85.43       83.49      6.84 o 
   0   4  10       12.25       12.31      4.13 o 
   1   4  10      532.66      524.64     12.34 o 
   2   4  10       22.90       30.52      5.56 o 
   3   4  10      210.37      182.95      8.88 o 
   4   4  10       81.20       90.49      8.19 o 
   5   4  10      116.89      118.84     12.99 o 
   6   4  10       52.97       48.40     10.21 o 
   7   4  10       23.76       14.77     13.42 o 
   8   4  10       38.51       54.43     14.12 o 
  -9   5  10        0.24        2.88     10.17 o 
  -8   5  10       14.76       21.15      9.05 o 
  -7   5  10       34.32       36.79      8.77 o 
  -6   5  10       10.90        1.53      7.35 o 
  -5   5  10       19.08       23.12      6.92 o 
  -4   5  10       14.56       17.86      6.24 o 
  -3   5  10      397.93      397.45     15.28 o 
  -2   5  10      504.10      484.16     15.91 o 
  -1   5  10        1.92        2.47      3.07 o 
   0   5  10      992.34      942.74     16.41 o 
   1   5  10       31.31       25.04      4.70 o 
   2   5  10        0.19       -4.37      4.37 o 
   3   5  10      695.35      634.67     15.94 o 
   4   5  10      338.13      322.37     13.17 o 
   5   5  10      147.16      159.85     13.27 o 
   6   5  10       30.10        8.94      8.39 o 
   7   5  10       66.96       82.58     12.75 o 
   8   5  10       20.67       36.08     12.23 o 
  -9   6  10        2.69        4.50     13.35 o 
  -8   6  10       30.94       41.51     10.08 o 
  -7   6  10       64.27       66.99      9.88 o 
  -6   6  10       22.44       16.42      7.08 o 
  -5   6  10        0.12        5.70      8.78 o 
  -4   6  10       15.57       17.61      6.30 o 
  -3   6  10      251.43      245.00     11.36 o 
  -2   6  10      265.74      283.31     13.48 o 
  -1   6  10        7.53       12.87      3.71 o 
   0   6  10     1173.43     1209.61     19.13 o 
   1   6  10      488.31      450.59     11.70 o 
   2   6  10       80.23       66.61      6.63 o 
   3   6  10       76.41       82.37      9.06 o 
   4   6  10       16.04       10.04      6.62 o 
   5   6  10       72.27       84.38      7.76 o 
   6   6  10       13.99       31.30      9.54 o 
   7   6  10      142.52      136.80     14.84 o 
   8   6  10      258.01      302.46     20.37 o 
  -9   7  10        5.35       14.70     13.57 o 
  -8   7  10       49.85       44.89      9.96 o 
  -7   7  10      102.90      112.91     11.71 o 
  -6   7  10       50.56       40.66      8.41 o 
  -5   7  10      204.33      230.74     17.59 o 
  -4   7  10       78.67       92.40      8.91 o 
  -3   7  10       14.51       22.19      6.05 o 
  -2   7  10       13.08        4.88      6.21 o 
  -1   7  10       63.40       65.49      4.95 o 
   0   7  10      247.89      239.56      8.77 o 
   1   7  10     2738.23     2696.67     37.83 o 
   2   7  10      463.96      438.40     16.18 o 
   3   7  10      459.66      421.32     16.43 o 
   4   7  10      175.26      183.28     20.13 o 
   5   7  10        4.52       -3.85      4.84 o 
   6   7  10       36.88       42.82     10.28 o 
   7   7  10      431.51      476.26     24.96 o 
  -8   8  10        1.23       11.67      8.52 o 
  -7   8  10       97.41      105.48     15.54 o 
  -6   8  10       20.63       19.84      7.43 o 
  -5   8  10        1.51        0.38      5.26 o 
  -4   8  10        1.08        2.56      4.89 o 
  -3   8  10        4.56        1.46      5.10 o 
  -2   8  10       15.94       23.90      6.35 o 
  -1   8  10      174.27      183.87      7.82 o 
   0   8  10      422.72      422.15     13.15 o 
   1   8  10      113.37      116.65      8.34 o 
   2   8  10      371.24      345.49     24.21 o 
   3   8  10       20.59       31.51      7.43 o 
   4   8  10      432.56      412.51     15.00 o 
   5   8  10        0.35        4.96      5.90 o 
   6   8  10       87.20       78.15     12.09 o 
   7   8  10      114.86      144.98     15.46 o 
  -8   9  10       54.86       74.90     11.42 o 
  -7   9  10       11.07        6.72      6.97 o 
  -6   9  10       39.78       31.92      7.35 o 
  -5   9  10       21.34       18.83      7.12 o 
  -4   9  10        0.06       -2.03      5.13 o 
  -3   9  10      101.97       93.67      9.85 o 
  -2   9  10       16.77        9.94      5.39 o 
  -1   9  10      202.18      230.26     11.85 o 
   0   9  10      368.69      368.30     13.73 o 
   1   9  10       10.87        9.29      5.10 o 
   2   9  10        6.75       -2.00      5.42 o 
   3   9  10       12.65        6.05      5.47 o 
   4   9  10       21.54       23.04      6.81 o 
   5   9  10       28.54       20.19      6.74 o 
   6   9  10        0.59       -5.53      8.10 o 
   7   9  10        0.86       -0.03      9.34 o 
  -8  10  10      211.57      213.68     18.80 o 
  -7  10  10      277.13      299.41     16.40 o 
  -6  10  10       56.31       60.39      8.34 o 
  -5  10  10        8.00        0.19      5.29 o 
  -4  10  10        0.02       -3.07      5.55 o 
  -3  10  10       14.90        4.78      5.24 o 
  -2  10  10       85.38       78.48     12.02 o 
  -1  10  10      683.77      696.84     26.26 o 
   0  10  10      777.99      739.02     17.88 o 
   1  10  10      676.04      655.53     17.36 o 
   2  10  10      185.09      193.12     12.34 o 
   3  10  10       33.96       38.53      7.07 o 
   4  10  10       16.81        8.36      6.15 o 
   5  10  10      239.53      268.07     13.89 o 
   6  10  10       72.83       81.83     17.33 o 
   7  10  10        1.34       -9.30      9.30 o 
  -8  11  10       30.91       34.10      9.09 o 
  -7  11  10       90.31       92.37     10.03 o 
  -6  11  10       27.79        7.63      9.40 o 
  -5  11  10       46.85       43.44      8.19 o 
  -4  11  10      108.91      115.34     11.82 o 
  -3  11  10       34.97       14.81      9.10 o 
  -2  11  10        0.20        4.36      8.15 o 
  -1  11  10       36.91       31.57      7.30 o 
   0  11  10     2095.03     2132.31     42.29 o 
   1  11  10      124.17      134.46      9.55 o 
   2  11  10        1.34        1.53      5.95 o 
   3  11  10        1.11        1.99      5.74 o 
   4  11  10       35.64       42.64      8.00 o 
   5  11  10       56.40       53.52     12.41 o 
   6  11  10        1.42        8.22      7.42 o 
  -8  12  10      159.68      147.01     13.77 o 
  -7  12  10       19.70       21.06      7.92 o 
  -6  12  10       54.20       53.05     13.40 o 
  -5  12  10        1.12        8.33     11.51 o 
  -4  12  10       10.28       -1.90     13.80 o 
  -3  12  10      275.63      248.54     34.41 o 
  -2  12  10        3.02       -0.95      7.86 o 
  -1  12  10       90.96       98.38     13.29 o 
   0  12  10     1741.22     1575.14     40.30 o 
   1  12  10       34.95       11.92      5.94 o 
   2  12  10      271.85      245.06     14.34 o 
   3  12  10       26.00       35.90      7.44 o 
   4  12  10       51.24       64.74      9.54 o 
   5  12  10      422.14      493.58     18.55 o 
   6  12  10        0.23       -3.70      6.91 o 
  -7  13  10      180.76      167.55     19.14 o 
  -6  13  10       29.10       46.25     13.13 o 
  -5  13  10       25.79       30.13     11.65 o 
  -4  13  10       32.07       24.36     11.03 o 
  -3  13  10      118.14      126.16     15.25 o 
  -2  13  10       43.61       29.79     10.76 o 
  -1  13  10       25.89       23.88     10.42 o 
   0  13  10       48.96       20.54      7.76 o 
   1  13  10        7.98       10.50     12.60 o 
   2  13  10        1.47        3.04      6.95 o 
   3  13  10       54.98       64.87      8.91 o 
   4  13  10        9.79        6.31      6.54 o 
   5  13  10        9.80        9.34      7.56 o 
   6  13  10      149.10      159.48     13.34 o 
  -7  14  10        6.82       20.33     17.87 o 
  -6  14  10       75.61       68.35     19.72 o 
  -5  14  10       22.24       13.84     11.02 o 
  -4  14  10        5.75        7.82      9.73 o 
  -3  14  10       23.89       38.87     11.76 o 
  -2  14  10        9.82        0.60      9.11 o 
  -1  14  10       46.22       56.47     12.30 o 
   0  14  10      185.14      179.23     19.87 o 
   1  14  10       20.24       21.49      7.88 o 
   2  14  10       22.98       23.65     17.76 o 
   3  14  10      474.85      508.94     18.41 o 
   4  14  10      107.33      111.77     12.51 o 
   5  14  10      107.19      111.45     11.82 o 
   6  14  10        3.13       -7.11      9.99 o 
  -6  15  10        1.69        4.50     11.17 o 
  -5  15  10       68.83       80.65     14.94 o 
  -4  15  10        1.71        9.43      9.90 o 
  -3  15  10       56.03       28.35     21.49 o 
  -2  15  10      216.79      221.14     14.57 o 
  -1  15  10       97.01      109.72     15.10 o 
   0  15  10       79.42       90.29     12.63 o 
   1  15  10      145.58      142.25     12.86 o 
   2  15  10        0.57       -5.72      5.72 o 
   3  15  10       10.77       12.88     11.11 o 
   4  15  10      103.28      116.53     11.68 o 
   5  15  10       76.37       86.01     11.57 o 
   6  15  10        1.07       13.48     11.96 o 
  -6  16  10        8.08        5.36     15.65 o 
  -5  16  10       34.24       39.70     13.89 o 
  -4  16  10       45.87       39.90     10.80 o 
  -3  16  10       61.02       66.91     16.88 o 
  -2  16  10       21.96       21.08     10.89 o 
  -1  16  10       68.47       66.36     14.04 o 
   0  16  10       54.33       57.75     10.47 o 
   1  16  10       70.50       58.48     10.57 o 
   2  16  10      384.74      423.90     17.69 o 
   3  16  10       49.32       44.53     10.05 o 
   4  16  10      116.19      135.55     14.29 o 
   5  16  10        5.37        9.30     10.98 o 
  -6  17  10       20.09       -4.01     16.58 o 
  -5  17  10       15.46        4.13     11.11 o 
  -4  17  10        9.30        5.14     10.72 o 
  -3  17  10        5.99       11.63      8.54 o 
  -2  17  10       32.86       47.17     13.25 o 
  -1  17  10      160.97      177.43     20.98 o 
   0  17  10      105.63       98.76     12.33 o 
   1  17  10        0.02       -3.09      8.88 o 
   2  17  10        6.22        8.32      8.83 o 
   3  17  10      112.75      142.42     14.68 o 
   4  17  10       52.36       81.46     13.33 o 
  -5  18  10       33.64       26.17     12.89 o 
  -4  18  10        5.54       -3.52     10.06 o 
  -3  18  10      136.53      143.08     25.39 o 
  -2  18  10        0.01        2.21     10.84 o 
  -1  18  10      189.78      193.97     19.88 o 
   0  18  10        0.07       -2.23      8.27 o 
   1  18  10        0.61        1.31      8.81 o 
   2  18  10       44.26       57.13     11.90 o 
   3  18  10        4.09       15.14      9.72 o 
  -4  19  10       28.30        2.01     11.83 o 
  -3  19  10       36.31       55.89     21.32 o 
  -2  19  10       58.61       67.66     20.70 o 
  -1  19  10        1.57        8.25     12.09 o 
   0  19  10        0.16        0.07     11.30 o 
   1  19  10      260.37      322.30     19.67 o 
   2  19  10       55.80       66.26     14.46 o 
   3  19  10      253.26      289.80     24.46 o 
  -2  20  10        9.24       -2.59     16.76 o 
  -1  20  10       63.53       46.95     20.27 o 
   0  20  10        1.84        0.18     17.44 o 
   1  20  10      285.30      324.87     24.74 o 
   2  20  10      196.06      239.66     22.63 o 
  -7   0  11      113.34      128.21     17.25 o 
  -5   0  11        8.53        9.37     11.86 o 
  -3   0  11        0.04        1.60      8.28 o 
  -1   0  11        0.01        6.63      6.37 o 
   1   0  11      603.90      602.06     14.90 o 
   3   0  11        0.86       -2.42      6.67 o 
   5   0  11       76.40       64.84     12.60 o 
   7   0  11      111.88      104.95     27.85 o 
  -8   1  11       15.70       27.09      9.16 o 
  -7   1  11        0.61       14.68      8.14 o 
  -6   1  11       15.77        6.04      6.89 o 
  -5   1  11        1.30        1.34      6.58 o 
  -4   1  11       19.87       24.06      6.79 o 
  -3   1  11       92.06      114.49      9.29 o 
  -2   1  11       82.33       82.09     15.67 o 
  -1   1  11        6.10        2.68      3.85 o 
   0   1  11     1221.17     1199.30     17.45 o 
   1   1  11       77.19       82.16      4.84 o 
   2   1  11      253.59      227.06      7.44 o 
   3   1  11      440.24      313.71     12.03 o 
   4   1  11       13.62       14.68      6.11 o 
   5   1  11       44.03       36.15      9.52 o 
   6   1  11        0.09       -4.76      6.42 o 
   7   1  11        0.19       -3.17      7.45 o 
  -8   2  11      132.09      115.86     12.76 o 
  -7   2  11      324.65      334.86     16.97 o 
  -6   2  11        0.01        8.82      7.10 o 
  -5   2  11       22.02        8.19      6.67 o 
  -4   2  11      295.36      321.61     13.99 o 
  -3   2  11       18.88       23.63      6.68 o 
  -2   2  11       23.16       20.70      7.45 o 
  -1   2  11      218.38      243.58     11.07 o 
   0   2  11      228.67      239.64      8.00 o 
   1   2  11      142.24      124.01      5.96 o 
   2   2  11      424.29      393.90      9.41 o 
   3   2  11       36.76       17.22      4.52 o 
   4   2  11       55.70       65.25      8.07 o 
   5   2  11       26.72       30.20      7.65 o 
   6   2  11      157.35      176.39     12.80 o 
   7   2  11       13.51       20.35      8.72 o 
  -8   3  11        6.51       16.78      8.74 o 
  -7   3  11      110.96      121.78     12.03 o 
  -6   3  11       32.22       26.55      8.70 o 
  -5   3  11       66.71       49.44      8.74 o 
  -4   3  11      229.09      218.88     18.91 o 
  -3   3  11      236.32      231.79     11.72 o 
  -2   3  11      194.33      203.18     12.31 o 
  -1   3  11      327.85      328.19     16.01 o 
   0   3  11     2346.52     2276.08     26.49 o 
   1   3  11      408.69      382.89      9.24 o 
   2   3  11      120.77      104.15      7.81 o 
   3   3  11      708.13      577.70     13.01 o 
   4   3  11       48.18       36.21      7.61 o 
   5   3  11      200.11      223.53     16.26 o 
   6   3  11       14.10        9.25      7.57 o 
   7   3  11       56.30       68.27     10.81 o 
  -8   4  11        2.25        2.82      8.55 o 
  -7   4  11        8.50       14.76      7.99 o 
  -6   4  11       34.47       17.50      7.91 o 
  -5   4  11       65.10       68.68      9.02 o 
  -4   4  11      350.55      350.56     14.63 o 
  -3   4  11        2.33        2.98      5.26 o 
  -2   4  11        7.98        0.35      4.08 o 
  -1   4  11        1.04        3.56      6.35 o 
   0   4  11     4849.34     4583.65     57.17 o 
   1   4  11      553.74      549.22     13.13 o 
   2   4  11      151.98      166.33      8.26 o 
   3   4  11      165.27      129.14      7.85 o 
   4   4  11       11.64        3.83      5.37 o 
   5   4  11      174.34      145.23     27.51 o 
   6   4  11       90.26       60.22     11.61 o 
   7   4  11        4.39       -0.31      8.54 o 
  -8   5  11      115.70      104.61     16.09 o 
  -7   5  11        0.02       -0.31      7.47 o 
  -6   5  11        8.72        3.76      6.86 o 
  -5   5  11       23.73       15.55      7.16 o 
  -4   5  11      149.66      150.15     10.71 o 
  -3   5  11      146.86      144.60     16.28 o 
  -2   5  11       85.15       88.80      9.65 o 
  -1   5  11      178.62      193.60     11.88 o 
   0   5  11      907.60      827.04     16.79 o 
   1   5  11      180.15      174.28      8.15 o 
   2   5  11      368.49      294.97     18.89 o 
   3   5  11       27.69       21.10      6.86 o 
   4   5  11        1.13        0.48      5.52 o 
   5   5  11        0.00        8.89      7.51 o 
   6   5  11       58.81       61.06     11.53 o 
   7   5  11      313.72      359.87     21.03 o 
  -8   6  11        0.80        2.23      8.27 o 
  -7   6  11       16.41       11.83      7.85 o 
  -6   6  11       86.13      105.60     10.92 o 
  -5   6  11       13.88        6.79      6.84 o 
  -4   6  11        7.82        9.02      6.15 o 
  -3   6  11       22.62       32.08      6.66 o 
  -2   6  11       38.78       46.20      7.20 o 
  -1   6  11     1083.70     1050.85     25.47 o 
   0   6  11       28.86       17.60      4.67 o 
   1   6  11       74.07       76.40      7.97 o 
   2   6  11      139.38      123.76     10.23 o 
   3   6  11       49.86       70.20      8.73 o 
   4   6  11      337.10      340.00     14.17 o 
   5   6  11        6.81        1.29      7.93 o 
   6   6  11        3.12       -8.25      8.25 o 
   7   6  11       64.13       84.72     26.55 o 
  -8   7  11       13.12       26.29      9.56 o 
  -7   7  11        7.01       17.69      8.29 o 
  -6   7  11        0.58        0.94      6.84 o 
  -5   7  11      207.29      200.22     12.40 o 
  -4   7  11        1.44       -2.79      4.44 o 
  -3   7  11       53.50       37.34      7.50 o 
  -2   7  11      269.70      244.48     12.91 o 
  -1   7  11        6.83       10.68      6.25 o 
   0   7  11     1038.73     1061.24     18.88 o 
   1   7  11      356.21      352.00     12.81 o 
   2   7  11       75.81       75.91      7.62 o 
   3   7  11       14.70        7.05      6.53 o 
   4   7  11       20.10       19.09     10.05 o 
   5   7  11       34.48       30.24      9.22 o 
   6   7  11        0.04       -2.38      7.99 o 
   7   7  11        8.96        7.82      9.96 o 
  -8   8  11        7.94       15.43      9.34 o 
  -7   8  11       64.66       75.83     12.81 o 
  -6   8  11        7.23       -1.71      6.12 o 
  -5   8  11      110.96      111.22     10.75 o 
  -4   8  11        9.39       16.99      6.48 o 
  -3   8  11      103.54      101.46      8.85 o 
  -2   8  11        1.00       -1.94      5.03 o 
  -1   8  11       16.06       23.31      6.93 o 
   0   8  11      171.87      168.43      9.23 o 
   1   8  11      112.03      107.23      8.31 o 
   2   8  11      350.17      349.43     24.99 o 
   3   8  11      398.15      429.67     17.53 o 
   4   8  11        1.56       -5.79      5.79 o 
   5   8  11        1.05        1.47      6.28 o 
   6   8  11      579.59      743.56     27.76 o 
   7   8  11       12.48       19.70     10.83 o 
  -8   9  11       52.74       34.59      9.58 o 
  -7   9  11       11.64       14.97      7.72 o 
  -6   9  11       11.24       16.48      7.17 o 
  -5   9  11       25.24       21.85      5.87 o 
  -4   9  11      113.82      116.22     15.26 o 
  -3   9  11      181.67      175.91     10.56 o 
  -2   9  11      280.04      267.48     14.08 o 
  -1   9  11       89.84       94.24     12.70 o 
   0   9  11       18.03       24.94      5.94 o 
   1   9  11        2.53       -4.42      4.42 o 
   2   9  11      100.83       93.60      8.74 o 
   3   9  11       15.84       15.74     10.38 o 
   4   9  11       10.66        8.00      6.96 o 
   5   9  11       40.24       27.06      7.60 o 
   6   9  11      364.50      419.62     21.87 o 
  -8  10  11       62.58       73.77     10.48 o 
  -7  10  11        0.91        9.26      7.63 o 
  -6  10  11        1.68        8.25      6.67 o 
  -5  10  11       22.53       17.48      8.28 o 
  -4  10  11       97.43       85.83      9.24 o 
  -3  10  11      361.78      338.08     29.55 o 
  -2  10  11      399.38      380.93     26.37 o 
  -1  10  11     2363.57     2172.52     52.00 o 
   0  10  11      212.88      214.74     10.67 o 
   1  10  11        0.41        0.37      5.19 o 
   2  10  11      438.79      432.66     15.52 o 
   3  10  11       62.32       51.47      9.32 o 
   4  10  11        1.36       -1.23      6.78 o 
   5  10  11       82.09       97.84     10.24 o 
   6  10  11        8.73        6.44     13.44 o 
  -8  11  11        5.80       18.12     18.42 o 
  -7  11  11       32.15       44.20     12.79 o 
  -6  11  11        0.27        1.93      7.02 o 
  -5  11  11        0.13        5.84      7.03 o 
  -4  11  11        1.90       -5.80     16.88 o 
  -3  11  11      457.68      416.99     23.33 o 
  -2  11  11        3.37        5.70      8.68 o 
  -1  11  11     1026.72      963.96     35.68 o 
   0  11  11       11.63        6.94      6.22 o 
   1  11  11       16.45        8.43      5.94 o 
   2  11  11      270.96      272.60     13.26 o 
   3  11  11      101.30      111.63     12.10 o 
   4  11  11        3.12       17.26      7.01 o 
   5  11  11      507.82      530.21     19.33 o 
   6  11  11       57.21       79.34     24.92 o 
  -7  12  11        8.99       15.61      8.71 o 
  -6  12  11        6.47       -0.02     11.05 o 
  -5  12  11        0.93       -5.72      9.95 o 
  -4  12  11        0.45       -2.83      8.61 o 
  -3  12  11      251.66      274.47     19.90 o 
  -2  12  11        1.11       -7.33      8.07 o 
  -1  12  11        6.72        7.55     19.38 o 
   0  12  11       36.03       49.87      8.94 o 
   1  12  11        0.96       -2.16      5.74 o 
   2  12  11       27.53       39.38     13.22 o 
   3  12  11       53.39       37.43      9.41 o 
   4  12  11        2.49        3.81      6.63 o 
   5  12  11        0.01        9.58      7.26 o 
   6  12  11       31.93       37.93      9.04 o 
  -7  13  11        1.26       10.33     13.96 o 
  -6  13  11       20.12       21.17     12.43 o 
  -5  13  11        4.19       -5.05     12.20 o 
  -4  13  11       61.26       35.19     12.25 o 
  -3  13  11      814.20      780.16     31.72 o 
  -2  13  11      612.48      591.15     27.29 o 
  -1  13  11        5.17       -7.43      8.65 o 
   0  13  11        0.00        9.34      7.18 o 
   1  13  11       17.65       33.43      8.61 o 
   2  13  11       52.89       66.28      9.12 o 
   3  13  11        0.86       -2.59      7.00 o 
   4  13  11      271.13      322.06     15.96 o 
   5  13  11       10.93       13.68      7.81 o 
   6  13  11       27.83       16.26     11.66 o 
  -6  14  11       61.56       60.38     18.86 o 
  -5  14  11       12.62        5.69     11.13 o 
  -4  14  11       94.59      105.22     15.26 o 
  -3  14  11        6.99       23.98     12.60 o 
  -2  14  11      532.28      517.41     26.23 o 
  -1  14  11      371.37      400.77     24.31 o 
   0  14  11        0.70       -7.47      8.77 o 
   1  14  11       90.49       89.57     17.02 o 
   2  14  11        3.68       -6.65      6.65 o 
   3  14  11        4.08       -7.45      7.45 o 
   4  14  11       10.03       -6.15      7.03 o 
   5  14  11        1.40       -1.08      7.38 o 
   6  14  11      314.51      324.26     24.31 o 
  -6  15  11        0.77       13.02     12.14 o 
  -5  15  11       21.75        7.66     11.57 o 
  -4  15  11        1.88        6.90     10.52 o 
  -3  15  11       24.01       24.52     11.48 o 
  -2  15  11      215.95      208.46     25.66 o 
  -1  15  11        1.76        4.11      9.63 o 
   0  15  11        5.81        9.79     10.81 o 
   1  15  11      126.50      137.06     13.24 o 
   2  15  11       23.87       21.92     11.46 o 
   3  15  11      104.54      148.67     17.67 o 
   4  15  11        3.05       12.32      7.96 o 
   5  15  11       33.26       22.16     12.85 o 
  -5  16  11        4.75       19.11     10.13 o 
  -4  16  11        6.23        7.75      9.11 o 
  -3  16  11      169.40      175.64     15.07 o 
  -2  16  11       53.70       88.96     35.49 o 
  -1  16  11      159.59      172.42     18.94 o 
   0  16  11       22.14       17.56     18.27 o 
   1  16  11       17.94       17.93      8.81 o 
   2  16  11      110.20      132.53     14.01 o 
   3  16  11        0.05        5.34     16.21 o 
   4  16  11       74.11      112.76     14.28 o 
  -5  17  11        0.00        5.78     12.26 o 
  -4  17  11        0.37        0.24      8.68 o 
  -3  17  11       33.78       33.61     13.04 o 
  -2  17  11       16.98       16.71     11.79 o 
  -1  17  11      226.65      227.67     21.40 o 
   0  17  11       15.00       10.01     11.93 o 
   1  17  11        0.07       -2.30      8.03 o 
   2  17  11      182.76      200.91     16.75 o 
   3  17  11        6.84        8.26     10.00 o 
  -4  18  11      265.74      315.86     34.94 o 
  -3  18  11        5.80       10.85     12.19 o 
  -2  18  11        0.69       -1.79     10.46 o 
  -1  18  11       98.26      129.87     18.26 o 
   0  18  11      236.78      288.81     24.10 o 
   1  18  11        2.88       11.14      9.58 o 
   2  18  11      108.37      115.85     14.94 o 
   3  18  11        7.94        2.14     17.75 o 
  -1  19  11       28.05       35.66     14.82 o 
   0  19  11       35.38       46.21     22.98 o 
   1  19  11      409.50      595.11     47.51 o 
   2  19  11      255.76      283.59     24.11 o 
   0  20  11      482.89      604.11     47.75 o 
  -8   0  12      135.77      127.49     18.91 o 
  -6   0  12        0.07        8.06     10.95 o 
  -4   0  12       16.03        6.61     10.66 o 
  -2   0  12     1038.45     1008.82     46.46 o 
   0   0  12      341.76      340.06     11.58 o 
   2   0  12      580.62      530.34     17.01 o 
   4   0  12      197.61      213.67     16.94 o 
   6   0  12       64.74       61.58     14.05 o 
  -8   1  12       14.38        1.23      9.72 o 
  -7   1  12       32.81       27.95      9.00 o 
  -6   1  12       14.35        7.14      7.41 o 
  -5   1  12      158.32      160.12     11.93 o 
  -4   1  12       18.27       12.73      6.56 o 
  -3   1  12       90.70       93.52      9.24 o 
  -2   1  12      672.63      672.62     26.36 o 
  -1   1  12      442.35      441.90     20.82 o 
   0   1  12       12.53       10.13      3.71 o 
   1   1  12       41.83       34.80      4.13 o 
   2   1  12      108.98       76.93      6.99 o 
   3   1  12      498.71      439.21     12.91 o 
   4   1  12        8.42        4.75      7.59 o 
   5   1  12        6.67       12.65      6.94 o 
   6   1  12       84.19       75.40     10.42 o 
   7   1  12       34.39       30.60      9.77 o 
  -8   2  12        0.43       12.76     11.16 o 
  -7   2  12       32.78       43.45      9.48 o 
  -6   2  12        2.54       -4.20      6.95 o 
  -5   2  12        0.04        3.11      6.74 o 
  -4   2  12       37.21       29.87      7.52 o 
  -3   2  12       14.81       10.19      6.32 o 
  -2   2  12      886.38      832.71     41.44 o 
  -1   2  12       18.52       23.04      7.24 o 
   0   2  12        7.15       12.08      4.07 o 
   1   2  12      514.16      438.80     10.16 o 
   2   2  12      112.69       86.74     11.70 o 
   3   2  12       20.15       13.43      5.75 o 
   4   2  12        0.09       -1.09      5.11 o 
   5   2  12       34.84       28.69      7.78 o 
   6   2  12       13.74        7.03      7.53 o 
   7   2  12       28.31       56.04     10.58 o 
  -8   3  12        0.13       -5.23      8.07 o 
  -7   3  12       36.82       30.15      9.04 o 
  -6   3  12        1.15        7.38      7.67 o 
  -5   3  12      108.06       92.41     10.45 o 
  -4   3  12      478.05      508.81     17.74 o 
  -3   3  12      101.20      113.19     11.23 o 
  -2   3  12       61.95       63.81      9.24 o 
  -1   3  12      465.07      451.66     17.10 o 
   0   3  12       93.72       89.95      5.97 o 
   1   3  12        1.27        1.71      3.55 o 
   2   3  12        4.70        9.81      4.30 o 
   3   3  12      174.69      154.52      8.09 o 
   4   3  12      106.07      104.75     11.45 o 
   5   3  12       17.60       12.45      8.55 o 
   6   3  12        0.19       -2.58      8.78 o 
   7   3  12      115.10      105.16     14.62 o 
  -8   4  12        1.39        8.83      8.89 o 
  -7   4  12       20.47       22.77      8.98 o 
  -6   4  12      110.19      105.65     11.26 o 
  -5   4  12      107.83       96.06     10.36 o 
  -4   4  12        2.05        6.51      6.58 o 
  -3   4  12       91.69      105.75     22.85 o 
  -2   4  12     1426.48     1350.82     37.82 o 
  -1   4  12      147.66      141.95     16.65 o 
   0   4  12       24.81       18.44      4.51 o 
   1   4  12       84.83       91.95      7.34 o 
   2   4  12       45.53       44.34      5.47 o 
   3   4  12        2.00        1.27      5.54 o 
   4   4  12        5.60       -1.28      7.09 o 
   5   4  12       30.33       25.70      9.25 o 
   6   4  12       89.63       76.08     12.48 o 
   7   4  12      103.86      159.96     16.22 o 
  -8   5  12       11.69       16.25      9.34 o 
  -7   5  12        8.13        9.99      8.00 o 
  -6   5  12       99.06      116.65     11.56 o 
  -5   5  12       57.19       70.13      9.40 o 
  -4   5  12       12.59       13.73      6.77 o 
  -3   5  12       66.72       45.09      7.51 o 
  -2   5  12      356.46      350.41     13.69 o 
  -1   5  12      692.69      676.53     20.86 o 
   0   5  12       29.85       23.19      5.06 o 
   1   5  12     1420.88     1272.56     28.89 o 
   2   5  12      214.29      196.97     12.79 o 
   3   5  12       62.19       63.27      7.78 o 
   4   5  12        0.74       -1.67      6.95 o 
   5   5  12       12.55        6.39     10.45 o 
   6   5  12       70.75       63.08     12.23 o 
   7   5  12        5.03       -1.90      9.98 o 
  -8   6  12        0.29        9.94      8.77 o 
  -7   6  12        1.07       22.16      8.59 o 
  -6   6  12        8.72       16.21      8.14 o 
  -5   6  12      233.16      213.47     13.10 o 
  -4   6  12       85.73       77.55     12.15 o 
  -3   6  12       10.59        8.66      6.23 o 
  -2   6  12       34.76       36.31      6.86 o 
  -1   6  12      291.14      292.75     14.54 o 
   0   6  12      114.40      101.90      8.93 o 
   1   6  12      142.90      134.50      9.98 o 
   2   6  12       28.52       41.08      6.62 o 
   3   6  12       21.72       13.93      6.22 o 
   4   6  12       21.92       27.82      7.13 o 
   5   6  12      493.69      556.29     23.24 o 
   6   6  12      768.07      888.09     30.22 o 
   7   6  12       23.04       38.08     19.47 o 
  -8   7  12       46.39       46.05     16.01 o 
  -7   7  12       35.74       40.46     10.04 o 
  -6   7  12        8.64        5.73      7.74 o 
  -5   7  12      187.17      204.57     11.54 o 
  -4   7  12       20.96       15.84      5.57 o 
  -3   7  12      112.22      118.65      9.73 o 
  -2   7  12       16.10       21.88      6.38 o 
  -1   7  12        0.38        8.63      6.65 o 
   0   7  12      238.15      247.22     13.26 o 
   1   7  12      466.71      418.75     18.16 o 
   2   7  12      643.57      622.03     20.55 o 
   3   7  12      144.46      138.90     11.60 o 
   4   7  12        3.28        7.05      6.49 o 
   5   7  12      524.82      577.71     23.96 o 
   6   7  12       49.00       31.29     11.03 o 
  -8   8  12        1.01        4.25     14.11 o 
  -7   8  12        0.17       -6.93      6.93 o 
  -6   8  12       19.72       22.52      7.56 o 
  -5   8  12        2.75       13.67      6.37 o 
  -4   8  12       41.44       33.74      7.76 o 
  -3   8  12        5.26       -1.07      5.66 o 
  -2   8  12      139.36      115.74      9.19 o 
  -1   8  12      123.89      114.70     14.18 o 
   0   8  12        0.69       -9.98     11.18 o 
   1   8  12        6.28        8.82      6.96 o 
   2   8  12       56.06       41.76     10.34 o 
   3   8  12      155.51      159.20     12.42 o 
   4   8  12       66.51       68.80     10.50 o 
   5   8  12      195.21      231.35     16.86 o 
   6   8  12       41.10       55.96     11.89 o 
  -7   9  12        4.64       17.08      7.99 o 
  -6   9  12       83.84       86.24      9.83 o 
  -5   9  12       12.29       10.75      7.08 o 
  -4   9  12        7.86        8.55      6.60 o 
  -3   9  12       44.95       53.66      7.99 o 
  -2   9  12      146.98      147.93     49.42 o 
  -1   9  12      240.97      219.15     19.19 o 
   0   9  12        0.00       -1.99      8.12 o 
   1   9  12       62.83       60.56      7.67 o 
   2   9  12        0.08       -2.10      4.74 o 
   3   9  12      375.94      385.33     17.63 o 
   4   9  12      165.20      152.76     13.27 o 
   5   9  12        2.18       -6.49      8.46 o 
   6   9  12        8.44       11.97     10.59 o 
  -7  10  12        7.22       24.30      8.37 o 
  -6  10  12       12.52       11.87      7.56 o 
  -5  10  12      335.21      338.84     15.91 o 
  -4  10  12        7.26       -5.31      9.12 o 
  -3  10  12      119.64      115.22     27.39 o 
  -2  10  12      100.13       96.04     22.09 o 
  -1  10  12        5.00        5.27      8.65 o 
   0  10  12        1.64       -2.18      8.34 o 
   1  10  12        4.33        7.61      8.31 o 
   2  10  12       58.01       67.00     10.21 o 
   3  10  12      220.17      250.11     21.21 o 
   4  10  12        4.04        5.17      7.96 o 
   5  10  12        0.36       -3.84      8.20 o 
   6  10  12       27.98       13.87     12.30 o 
  -7  11  12        1.06       -1.79     10.80 o 
  -6  11  12       23.76       21.09      9.52 o 
  -5  11  12      104.59      116.19     17.04 o 
  -4  11  12      123.21      129.33     16.73 o 
  -3  11  12      326.58      332.06     23.35 o 
  -2  11  12        0.46      -11.80     14.82 o 
  -1  11  12       36.13       28.70     10.61 o 
   0  11  12      159.69      180.92     17.06 o 
   1  11  12       72.29       88.64      9.14 o 
   2  11  12       19.98       12.99      7.87 o 
   3  11  12      106.36      122.32     20.26 o 
   4  11  12      148.01      191.77     14.97 o 
   5  11  12      132.58      140.34     14.33 o 
  -7  12  12        2.78       -7.58     16.76 o 
  -6  12  12       15.65       15.24     12.99 o 
  -5  12  12      123.04      124.27     24.40 o 
  -4  12  12       14.27       24.00     16.85 o 
  -3  12  12       14.97       10.48     10.34 o 
  -2  12  12     1474.28     1382.24     42.76 o 
  -1  12  12      125.43      138.64     19.81 o 
   0  12  12       43.79       59.79     30.01 o 
   1  12  12        1.39        7.52      6.34 o 
   2  12  12       53.90       63.30      9.00 o 
   3  12  12      162.46      214.74     15.42 o 
   4  12  12        7.72        6.72      8.83 o 
   5  12  12        0.56        9.14      9.68 o 
  -6  13  12        0.26       -2.45     11.58 o 
  -5  13  12        2.65       -3.04     11.00 o 
  -4  13  12        0.00        0.25     14.26 o 
  -3  13  12       15.37       14.34     31.15 o 
  -2  13  12      410.76      410.05     24.96 o 
  -1  13  12       14.82       29.52     11.84 o 
   0  13  12      102.77      123.79     16.08 o 
   1  13  12       28.12       34.95      9.06 o 
   2  13  12       58.02       46.86      8.74 o 
   3  13  12        1.18       -5.66      7.01 o 
   4  13  12        3.33       18.24     15.03 o 
   5  13  12       54.98       67.21     12.54 o 
  -6  14  12        0.58        1.49     18.64 o 
  -5  14  12       77.19      117.00     32.29 o 
  -4  14  12       26.90       25.68     32.41 o 
  -3  14  12        0.59       -5.80      9.67 o 
  -2  14  12      222.17      175.20     32.04 o 
  -1  14  12       21.25       23.21     10.91 o 
   0  14  12       17.33       16.36     11.46 o 
   1  14  12      148.02      175.62     15.21 o 
   2  14  12       34.69       37.61      9.75 o 
   3  14  12      274.03      322.66     17.42 o 
   4  14  12       77.74       95.92     22.65 o 
   5  14  12        1.83        3.70     15.90 o 
  -5  15  12       41.55       38.40     14.43 o 
  -4  15  12       44.42       50.83     14.13 o 
  -3  15  12       18.81       25.85     19.93 o 
  -2  15  12       67.12       53.03     24.09 o 
  -1  15  12       17.56       24.15     15.16 o 
   0  15  12       74.29       88.12     16.03 o 
   1  15  12       82.32       82.55     15.93 o 
   2  15  12      118.33      124.26     13.94 o 
   3  15  12        8.17        2.27      9.33 o 
   4  15  12       24.37       27.94     13.44 o 
  -5  16  12        2.75      -16.08     16.08 o 
  -4  16  12        5.90       19.62     10.04 o 
  -3  16  12        6.27       16.02     13.16 o 
  -2  16  12       48.40       62.06     16.58 o 
  -1  16  12       10.16       -3.58     10.43 o 
   0  16  12      255.97      293.72     23.46 o 
   1  16  12      277.27      281.60     28.16 o 
   2  16  12       12.57        7.59      9.91 o 
   3  16  12       21.38       34.61     11.26 o 
  -4  17  12      176.82      175.61     29.45 o 
  -3  17  12       17.14       10.21     12.31 o 
  -2  17  12        0.64      -10.80     10.80 o 
  -1  17  12        3.53       10.66     12.70 o 
   0  17  12       22.72       18.16     12.82 o 
   1  17  12       89.73       93.29     17.62 o 
   2  17  12       15.44       -2.30      9.93 o 
   3  17  12      105.46      127.61     25.08 o 
  -3  18  12      180.61      214.74     31.55 o 
  -2  18  12       10.06       14.17     18.67 o 
  -1  18  12      225.58      256.95     33.83 o 
   0  18  12      200.55      229.16     33.46 o 
   1  18  12      183.84      240.13     35.12 o 
   2  18  12       11.75       23.05     18.24 o 
  -1  19  12      148.89      266.19     34.75 o 
   0  19  12      167.69      212.28     33.71 o 
  -7   0  13       44.20       43.33     19.93 o 
  -5   0  13       23.95        1.11     10.73 o 
  -3   0  13       87.40       87.82     13.74 o 
  -1   0  13        8.55       -7.27     11.46 o 
   1   0  13      848.76      721.63     17.83 o 
   3   0  13       14.34        9.71      7.31 o 
   5   0  13      121.92      123.50     16.51 o 
  -7   1  13        7.49       -3.62      8.00 o 
  -6   1  13       18.60       28.95      8.86 o 
  -5   1  13       23.15       17.04      8.01 o 
  -4   1  13       93.42       88.91     13.84 o 
  -3   1  13        3.46       -4.64      7.10 o 
  -2   1  13     1616.54     1638.70     44.30 o 
  -1   1  13      280.78      279.64     14.66 o 
   0   1  13        3.47       -0.05      5.99 o 
   1   1  13      101.05       95.09      6.13 o 
   2   1  13       12.43       15.43      4.50 o 
   3   1  13       86.63       86.30      7.44 o 
   4   1  13       76.47       83.33      8.53 o 
   5   1  13       93.58       86.12     10.31 o 
   6   1  13        9.22        7.17      7.98 o 
  -7   2  13        3.24       -0.41      8.39 o 
  -6   2  13        8.01        8.05     11.14 o 
  -5   2  13       36.01       29.63      8.64 o 
  -4   2  13        0.04       -6.16      6.16 o 
  -3   2  13       72.71       71.42     10.53 o 
  -2   2  13      912.93      978.24     33.42 o 
  -1   2  13      241.20      243.21     14.07 o 
   0   2  13      548.57      509.63     13.67 o 
   1   2  13       16.47       22.17      4.47 o 
   2   2  13        6.47        5.34      4.44 o 
   3   2  13      385.85      366.66     15.25 o 
   4   2  13        5.09        9.73      5.39 o 
   5   2  13       50.11       46.47      8.92 o 
   6   2  13       30.74       13.10      9.69 o 
  -7   3  13        0.90        3.38      7.80 o 
  -6   3  13       21.57       19.21      8.57 o 
  -5   3  13       24.02       25.70      8.12 o 
  -4   3  13       21.93       21.27      7.69 o 
  -3   3  13       30.36       41.85      9.44 o 
  -2   3  13     2226.66     2149.84     42.09 o 
  -1   3  13      147.09      173.85     12.44 o 
   0   3  13      103.11       83.69      8.10 o 
   1   3  13       22.94       10.23      4.49 o 
   2   3  13       18.40       17.67      4.75 o 
   3   3  13       79.94       75.67      8.84 o 
   4   3  13       83.48       68.89     10.87 o 
   5   3  13        0.87        4.40      8.31 o 
   6   3  13        0.42       -3.00      8.96 o 
  -7   4  13        2.57       -2.95      8.10 o 
  -6   4  13       76.74       78.77     11.15 o 
  -5   4  13       53.93       50.06      9.48 o 
  -4   4  13        2.88       -6.23      6.23 o 
  -3   4  13      472.62      491.73     18.53 o 
  -2   4  13      298.03      305.80     15.89 o 
  -1   4  13       75.87       80.05     10.04 o 
   0   4  13       11.61       15.95      5.88 o 
   1   4  13      243.29      208.02      9.50 o 
   2   4  13       32.89       23.49      7.22 o 
   3   4  13       12.06        4.69      5.25 o 
   4   4  13       50.59       84.47     11.45 o 
   5   4  13      303.27      328.73     19.04 o 
   6   4  13        2.61        1.31      9.59 o 
  -7   5  13       14.03       -0.32      8.52 o 
  -6   5  13      147.43      130.10     13.09 o 
  -5   5  13        0.02       -6.96      6.96 o 
  -4   5  13      301.07      312.37     22.88 o 
  -3   5  13       84.64       59.12     14.88 o 
  -2   5  13      206.03      207.13     13.92 o 
  -1   5  13       73.97       77.55     11.70 o 
   0   5  13       19.86       26.44      6.47 o 
   1   5  13      223.25      189.28      9.37 o 
   2   5  13      139.00      116.80      9.54 o 
   3   5  13       13.90        6.37      5.41 o 
   4   5  13        6.39       18.91      8.86 o 
   5   5  13      134.88      178.71     19.99 o 
   6   5  13      299.07      300.36     19.75 o 
  -7   6  13       15.70       21.32      9.52 o 
  -6   6  13       80.63       59.86     10.41 o 
  -5   6  13       36.63       50.38     10.75 o 
  -4   6  13       16.03       14.23      7.78 o 
  -3   6  13      130.04      133.58     12.72 o 
  -2   6  13       94.96       82.54     10.60 o 
  -1   6  13       91.71       90.72     10.52 o 
   0   6  13      189.84      161.35     15.30 o 
   1   6  13        0.69       -2.67      5.65 o 
   2   6  13       18.71       17.14      5.63 o 
   3   6  13        9.99        2.98      5.54 o 
   4   6  13      353.86      358.77     28.92 o 
   5   6  13       22.79       21.80      9.79 o 
   6   6  13        4.51        5.87     10.03 o 
  -7   7  13        3.59        9.42      9.10 o 
  -6   7  13        3.16       -1.08      6.79 o 
  -5   7  13       19.35        2.47      6.96 o 
  -4   7  13       97.79       88.94     13.31 o 
  -3   7  13       79.50       89.86      9.38 o 
  -2   7  13      228.96      219.80     17.85 o 
  -1   7  13       49.96       62.98     12.42 o 
   0   7  13       58.02       36.36     22.61 o 
   1   7  13      168.96      159.71     10.20 o 
   2   7  13      290.04      339.33     14.16 o 
   3   7  13        0.01       -2.54      5.38 o 
   4   7  13       36.05       53.87     10.63 o 
   5   7  13        0.42       -3.65      9.15 o 
   6   7  13        2.28       13.91     10.42 o 
  -7   8  13      102.50      111.90     12.30 o 
  -6   8  13       36.44       41.43     12.24 o 
  -5   8  13        6.95        7.98      7.10 o 
  -4   8  13       52.63       54.89      8.97 o 
  -3   8  13       35.99       33.97      7.65 o 
  -2   8  13       10.11        6.18      9.02 o 
  -1   8  13       12.33       28.02     10.53 o 
   0   8  13      258.42      262.27     18.74 o 
   1   8  13        2.00       14.94      6.14 o 
   2   8  13       69.63       80.50      8.83 o 
   3   8  13      142.20      190.48     12.18 o 
   4   8  13        5.13       -2.94      6.42 o 
   5   8  13       94.37      118.30     14.46 o 
   6   8  13       36.61       20.03     17.01 o 
  -7   9  13       59.04       43.06     12.42 o 
  -6   9  13       25.77       18.12      8.62 o 
  -5   9  13      353.93      402.18     19.90 o 
  -4   9  13      392.35      391.32     19.56 o 
  -3   9  13      134.34      144.99     16.92 o 
  -2   9  13       40.15       40.70     11.37 o 
  -1   9  13        2.17        4.49      8.31 o 
   0   9  13       61.85       62.84     12.67 o 
   1   9  13      147.99      157.33     12.54 o 
   2   9  13        0.06       -6.20      6.31 o 
   3   9  13       19.04       16.35      7.22 o 
   4   9  13      411.87      452.24     20.50 o 
   5   9  13       37.98       37.46     11.14 o 
  -7  10  13       16.12        5.05     13.44 o 
  -6  10  13       31.81       29.50      8.26 o 
  -5  10  13       57.19       48.08     24.74 o 
  -4  10  13        5.61       23.59     12.45 o 
  -3  10  13       16.73       17.71     11.23 o 
  -2  10  13       73.13       64.54     12.87 o 
  -1  10  13        0.82        4.79     13.65 o 
   0  10  13      156.75      161.57     23.85 o 
   1  10  13       18.48       22.48     10.11 o 
   2  10  13        7.49       10.71      8.15 o 
   3  10  13      162.80      160.15     11.90 o 
   4  10  13      263.12      326.47     18.37 o 
   5  10  13      120.14      137.71     20.11 o 
  -6  11  13        3.45       18.38     20.98 o 
  -5  11  13        0.45       21.00     12.27 o 
  -4  11  13        0.41       -9.40      9.40 o 
  -3  11  13      912.68      954.42     36.38 o 
  -2  11  13      187.22      201.42     18.65 o 
  -1  11  13        0.02       11.43     10.26 o 
   0  11  13      214.11      234.27     36.23 o 
   1  11  13        7.64        4.84      9.64 o 
   2  11  13       26.47       28.47      7.78 o 
   3  11  13      105.85      134.75     11.64 o 
   4  11  13       67.93       83.16     12.46 o 
   5  11  13        2.63      -10.39     10.39 o 
  -6  12  13        1.78        3.88     18.67 o 
  -5  12  13       27.21       34.17     13.41 o 
  -4  12  13      156.76      178.53     23.23 o 
  -3  12  13     1084.53     1020.78    123.82 o 
  -2  12  13        0.20       -1.63     10.37 o 
  -1  12  13        0.99       -8.73      8.73 o 
   0  12  13       75.00       69.97     14.53 o 
   1  12  13        0.26        6.78     10.37 o 
   2  12  13       50.99       70.71      9.82 o 
   3  12  13      105.77      107.35     18.53 o 
   4  12  13      288.36      363.58     20.06 o 
  -5  13  13       98.91       61.72     15.66 o 
  -4  13  13       14.90       19.85     12.72 o 
  -3  13  13        5.10       -4.67     10.29 o 
  -2  13  13        4.57       -7.55     10.43 o 
  -1  13  13      113.78      116.62     20.49 o 
   0  13  13        0.33       11.88     10.65 o 
   1  13  13       20.88       22.87     11.89 o 
   2  13  13        0.26       -1.88      6.72 o 
   3  13  13      182.18      200.84     14.04 o 
   4  13  13       29.21       26.66     10.20 o 
  -5  14  13      340.36      321.53     35.92 o 
  -4  14  13      182.31      248.11     22.70 o 
  -3  14  13       74.69       93.49     15.97 o 
  -2  14  13        0.54       -0.98     10.79 o 
  -1  14  13       91.35       85.34     15.88 o 
   0  14  13       34.28       36.74     13.25 o 
   1  14  13       77.05       55.51     14.48 o 
   2  14  13      110.17      134.32     14.49 o 
   3  14  13       71.27       92.24     11.83 o 
   4  14  13       59.05      100.32     14.14 o 
  -4  15  13      262.90      217.39     32.29 o 
  -3  15  13      112.59      112.73     23.69 o 
  -2  15  13        3.02       17.95     12.52 o 
  -1  15  13       10.14       16.32     12.32 o 
   0  15  13        0.74       -6.47     10.98 o 
   1  15  13        2.62       -4.68     11.00 o 
   2  15  13       28.77       21.01     10.60 o 
   3  15  13       45.27       44.30     18.92 o 
  -4  16  13      228.49      162.98     29.39 o 
  -3  16  13      208.50      245.73     33.34 o 
  -2  16  13      125.98      185.74     34.57 o 
  -1  16  13        6.41       -0.93     16.76 o 
   0  16  13        0.07       11.65     12.63 o 
   1  16  13       45.93       82.77     23.35 o 
   3  16  13       10.45      -14.30     14.30 o 
  -3  17  13       69.99       64.82     24.22 o 
  -2  17  13       76.45       74.37     24.89 o 
  -1  17  13       86.21      105.74     26.56 o 
   0  17  13        0.30       32.97     20.89 o 
  -6   0  14       10.02        6.00     12.30 o 
  -4   0  14     2088.67     2020.13     54.03 o 
  -2   0  14        5.23       11.77     14.48 o 
   0   0  14       75.58       93.20     21.41 o 
   2   0  14        2.33        8.77      7.01 o 
   4   0  14       57.26       50.87     10.19 o 
   6   0  14        0.00       -3.14     20.83 o 
  -7   1  14        6.22       13.02     13.15 o 
  -6   1  14        4.60       12.82      8.47 o 
  -5   1  14       14.99       10.23      8.05 o 
  -4   1  14       59.39       82.59     15.93 o 
  -3   1  14       66.09       62.46     13.33 o 
  -2   1  14       31.00       36.26     11.94 o 
  -1   1  14       28.00       22.82     12.56 o 
   0   1  14       52.50       55.79      7.75 o 
   1   1  14       70.71       69.31      7.20 o 
   2   1  14        7.38        1.59      5.19 o 
   3   1  14       29.87       62.28      7.10 o 
   4   1  14       49.34       40.83      6.93 o 
   5   1  14      174.70      185.76     18.45 o 
   6   1  14      143.08      165.14     14.24 o 
  -7   2  14        0.21        2.35      9.03 o 
  -6   2  14       28.66       45.28      9.89 o 
  -5   2  14       88.67       92.56     11.31 o 
  -4   2  14       97.19       95.99     10.94 o 
  -3   2  14      220.35      211.95     19.10 o 
  -2   2  14       42.32       49.39      9.71 o 
  -1   2  14      307.44      259.10     15.22 o 
   0   2  14      132.44      127.13     15.00 o 
   1   2  14      248.15      236.62     25.43 o 
   2   2  14      196.89      192.24     10.25 o 
   3   2  14      167.46      157.06     10.10 o 
   4   2  14       16.07       19.46      7.93 o 
   5   2  14      111.07      154.58     13.11 o 
   6   2  14        8.05        0.04     10.00 o 
  -7   3  14       16.03       13.40      9.42 o 
  -6   3  14       77.83       94.64     12.67 o 
  -5   3  14        3.40        4.56      7.74 o 
  -4   3  14      717.85      695.38     31.71 o 
  -3   3  14      158.02      163.37     13.91 o 
  -2   3  14        0.01       -3.31      7.38 o 
  -1   3  14        0.03       -0.54      6.98 o 
   0   3  14      119.44      112.16      9.52 o 
   1   3  14       88.92       81.82      8.57 o 
   2   3  14        6.94        1.51      4.52 o 
   3   3  14        0.00        8.48      6.68 o 
   4   3  14      134.73      140.33     11.91 o 
   5   3  14       60.54       71.02     11.87 o 
   6   3  14       12.25        8.02     12.41 o 
  -7   4  14       36.47       36.69     15.11 o 
  -6   4  14       46.13       32.97      9.79 o 
  -5   4  14       47.67       52.50      9.75 o 
  -4   4  14       76.44       79.80     12.68 o 
  -3   4  14      549.41      544.29     18.69 o 
  -2   4  14      190.28      183.99     13.91 o 
  -1   4  14      398.16      379.99     34.07 o 
   0   4  14       88.36       93.12     10.79 o 
   1   4  14      125.25      119.25      9.55 o 
   2   4  14       56.08       49.42      6.70 o 
   3   4  14       23.16       14.20      7.28 o 
   4   4  14      183.15      199.93     13.51 o 
   5   4  14       64.22      102.34     13.84 o 
   6   4  14      459.01      509.34     40.18 o 
  -7   5  14       24.13        3.15     13.37 o 
  -6   5  14        8.64        6.88      8.76 o 
  -5   5  14        1.59       -1.62      7.51 o 
  -4   5  14       15.55       25.44      8.92 o 
  -3   5  14        0.05        0.11      5.82 o 
  -2   5  14       12.35       11.75      9.71 o 
  -1   5  14       19.41       18.92      8.09 o 
   0   5  14      116.86      125.04     17.96 o 
   1   5  14       70.09       72.24     10.03 o 
   2   5  14       32.13       22.22      6.67 o 
   3   5  14      376.74      409.31     16.70 o 
   4   5  14      288.64      372.75     17.12 o 
   5   5  14        1.91        7.40     10.55 o 
  -7   6  14       20.72       20.64     14.25 o 
  -6   6  14       15.46        0.24      8.26 o 
  -5   6  14       95.73      107.02     12.15 o 
  -4   6  14      100.95      123.06     11.39 o 
  -3   6  14        7.97        7.23      7.03 o 
  -2   6  14       24.65       35.93      9.66 o 
  -1   6  14       29.64       36.92     10.98 o 
   0   6  14      148.20      145.03     15.70 o 
   1   6  14       13.32       15.69      7.51 o 
   2   6  14       15.84        9.31      6.73 o 
   3   6  14      239.23      242.97     13.65 o 
   4   6  14      264.38      265.40     21.36 o 
   5   6  14        2.84       -0.20      9.98 o 
  -7   7  14      202.79      200.81     31.55 o 
  -6   7  14       10.30       -3.13      7.41 o 
  -5   7  14        5.08       -7.10      7.10 o 
  -4   7  14       64.18       82.08     10.31 o 
  -3   7  14       62.48       57.77      8.98 o 
  -2   7  14        0.84       -2.12      9.52 o 
  -1   7  14     1074.20     1043.26     77.70 o 
   0   7  14      157.22      129.87     27.76 o 
   1   7  14      128.06      131.98     15.32 o 
   2   7  14        9.43        3.58      5.72 o 
   3   7  14      105.97      116.90     10.63 o 
   4   7  14       32.21       34.62      9.33 o 
   5   7  14       65.32       88.89     14.33 o 
  -6   8  14        4.17       -2.99      8.41 o 
  -5   8  14       48.85       34.10     13.65 o 
  -4   8  14       54.42       57.08      9.76 o 
  -3   8  14       17.70       18.78     14.26 o 
  -2   8  14       87.94       96.58     32.29 o 
  -1   8  14      141.51      128.46     25.33 o 
   0   8  14        0.21       -5.13      8.61 o 
   1   8  14      659.97      694.02     29.99 o 
   2   8  14        2.47        6.17      6.78 o 
   3   8  14       52.14       71.10      8.70 o 
   4   8  14       23.73       26.34      8.81 o 
   5   8  14        5.43        5.72     10.07 o 
  -6   9  14        0.15        3.62     10.37 o 
  -5   9  14        7.88       14.07     11.36 o 
  -4   9  14        1.20        3.11     10.69 o 
  -3   9  14       24.15       21.91     12.02 o 
  -2   9  14        0.05      -11.40     11.40 o 
  -1   9  14        7.76       24.55     10.91 o 
   0   9  14       44.71       48.35     18.98 o 
   1   9  14       40.60       32.18     11.44 o 
   2   9  14        5.05        1.48      6.60 o 
   3   9  14      132.28      144.31     15.07 o 
   4   9  14        7.44       -0.71      7.80 o 
   5   9  14       50.81       67.41     14.91 o 
  -5  10  14        0.46      -10.36     10.36 o 
  -4  10  14        3.71        6.42     15.81 o 
  -3  10  14       21.65       22.66     12.09 o 
  -2  10  14        0.88        9.37     10.86 o 
  -1  10  14       47.24       54.84     13.15 o 
   0  10  14        0.22       -1.00      9.82 o 
   1  10  14       17.29       29.04     11.94 o 
   2  10  14      269.23      280.58     21.04 o 
   3  10  14      182.90      209.05     17.82 o 
   4  10  14        4.27        5.76      8.44 o 
  -5  11  14      156.50      132.89     19.53 o 
  -4  11  14      152.88      146.07     18.95 o 
  -3  11  14       25.08       22.97     13.34 o 
  -2  11  14        0.14       -3.59     12.57 o 
  -1  11  14       10.59       22.87     13.96 o 
   0  11  14       19.98       14.88     10.84 o 
   1  11  14       93.78       99.32     40.48 o 
   2  11  14       24.81       34.64     13.41 o 
   3  11  14       40.98       57.51      9.76 o 
   4  11  14       12.74       11.02      8.52 o 
  -4  12  14        0.03        1.18     12.17 o 
  -3  12  14        6.75       11.35     11.70 o 
  -2  12  14      167.11      217.60     20.75 o 
  -1  12  14       51.70       66.83     17.90 o 
   0  12  14        1.03       -0.94     10.60 o 
   1  12  14       60.74       58.49     14.07 o 
   2  12  14       83.28       61.41     15.13 o 
   3  12  14       26.98       42.84      9.78 o 
   4  12  14        7.11       -0.81      9.58 o 
  -4  13  14      108.74       93.48     24.65 o 
  -3  13  14        0.57        9.60     24.80 o 
  -2  13  14        1.74       -1.45     13.12 o 
  -1  13  14        4.09       38.72     13.24 o 
   0  13  14        1.86        5.00     11.07 o 
   1  13  14       57.05       74.89     16.09 o 
   2  13  14        4.05       16.52     22.86 o 
   3  13  14       79.26       86.86     13.45 o 
  -3  14  14        3.17       19.79     13.11 o 
  -2  14  14      176.23      186.72     20.85 o 
  -1  14  14        4.23       10.78     12.94 o 
   0  14  14       24.95       19.20     12.58 o 
   1  14  14      102.11       81.36     17.24 o 
   2  14  14       22.24       40.05     19.53 o 
   3  14  14        8.88      -14.57     17.22 o 
  -2  15  14      177.67      136.12     29.15 o 
  -1  15  14       10.85       26.71     13.86 o 
   0  15  14       73.22       41.43     14.97 o 
  -5   0  15       19.94       21.45     12.24 o 
  -3   0  15      615.30      629.25     41.96 o 
  -1   0  15      405.42      453.94     23.86 o 
   1   0  15      346.99      357.08     31.55 o 
   3   0  15        5.88        3.61      7.88 o 
   5   0  15       36.52       43.37     13.90 o 
  -6   1  15       89.20       83.76     12.20 o 
  -5   1  15      118.43      147.86     13.46 o 
  -4   1  15     1553.03     1566.87     49.39 o 
  -3   1  15       82.68       88.85     15.81 o 
  -2   1  15       29.67       36.42      9.83 o 
  -1   1  15      365.81      392.45     15.99 o 
   0   1  15        2.91        6.84      6.40 o 
   1   1  15      114.25      118.58     15.33 o 
   2   1  15       41.84       49.39      7.45 o 
   3   1  15        8.52       14.35      6.65 o 
   4   1  15        2.29       -4.03      7.59 o 
   5   1  15      208.92      262.11     18.71 o 
  -6   2  15        5.32        2.13      9.06 o 
  -5   2  15       23.53       28.10      9.53 o 
  -4   2  15      175.99      159.65     15.30 o 
  -3   2  15       55.45       51.45     16.51 o 
  -2   2  15       21.09       21.34      9.05 o 
  -1   2  15        3.36       12.22      8.09 o 
   0   2  15        2.42        3.23      6.08 o 
   1   2  15        0.35       -4.24      7.00 o 
   2   2  15       23.46       15.79      6.40 o 
   3   2  15      353.15      362.94     18.47 o 
   4   2  15       72.69       73.96     10.52 o 
   5   2  15       10.91       -1.85      8.15 o 
  -6   3  15       47.46       25.57     17.67 o 
  -5   3  15       75.58       94.50     11.84 o 
  -4   3  15      238.15      263.60     18.13 o 
  -3   3  15        0.18       11.55      9.02 o 
  -2   3  15      120.64      133.18     13.25 o 
  -1   3  15        1.90       10.64      8.49 o 
   0   3  15       10.80        9.32      7.76 o 
   1   3  15       17.05       27.24      8.63 o 
   2   3  15       17.10       18.12      8.88 o 
   3   3  15       27.28       16.92      9.28 o 
   4   3  15       35.56       46.58     12.11 o 
   5   3  15       40.86       48.31     10.53 o 
  -6   4  15       15.07       14.59      9.17 o 
  -5   4  15       99.17       88.82     13.85 o 
  -4   4  15       61.15       56.78     10.14 o 
  -3   4  15       77.58       67.51     11.71 o 
  -2   4  15      148.70      159.80     13.97 o 
  -1   4  15       19.06       17.91      8.21 o 
   0   4  15        0.02        3.76      7.54 o 
   1   4  15        0.05        8.79      9.43 o 
   2   4  15       48.35       20.10     11.81 o 
   3   4  15      216.85      267.42     21.57 o 
   4   4  15       79.18       58.55     10.13 o 
   5   4  15        0.18       15.77      9.48 o 
  -6   5  15       82.48       79.38     14.04 o 
  -5   5  15        2.57        5.51      8.17 o 
  -4   5  15       90.54       84.38     11.01 o 
  -3   5  15       14.99        7.81      8.69 o 
  -2   5  15        1.58        9.22      8.37 o 
  -1   5  15      123.32      110.11     21.71 o 
   0   5  15        8.46        6.09      9.81 o 
   1   5  15       36.41       45.77     11.84 o 
   2   5  15      486.05      552.68     22.91 o 
   3   5  15       23.31       16.85     12.64 o 
   4   5  15        1.28       -1.65      7.35 o 
   5   5  15       44.38       45.05     10.68 o 
  -6   6  15        1.95       23.85     15.03 o 
  -5   6  15        6.10        6.73      8.84 o 
  -4   6  15       25.92       26.99      8.66 o 
  -3   6  15        9.51       12.96      9.55 o 
  -2   6  15       71.52       77.36     14.79 o 
  -1   6  15       54.13       44.36     16.76 o 
   0   6  15      149.17      151.37     16.77 o 
   1   6  15       43.71       30.98     11.44 o 
   2   6  15        3.04       -1.54      7.64 o 
   3   6  15      145.37      164.70     14.78 o 
   4   6  15       27.86       43.72      9.62 o 
   5   6  15       42.96       53.58     12.56 o 
  -6   7  15      180.38      149.10     34.66 o 
  -5   7  15       47.68       25.52      9.17 o 
  -4   7  15       50.82       44.74      9.57 o 
  -3   7  15        2.89       11.41     11.59 o 
  -2   7  15       29.83       38.11     12.51 o 
  -1   7  15        8.69       26.52     11.56 o 
   0   7  15        6.69       12.21     10.28 o 
   1   7  15        1.18        0.43      9.61 o 
   2   7  15       49.87       41.98     17.10 o 
   3   7  15        6.82        7.19      7.23 o 
   4   7  15      386.04      448.91     19.63 o 
  -6   8  15       59.63       61.18     16.38 o 
  -5   8  15       10.04       -6.09     15.71 o 
  -4   8  15        0.10        6.65     14.54 o 
  -3   8  15        8.95       -9.64     10.69 o 
  -2   8  15      248.08      276.85     22.24 o 
  -1   8  15      190.71      175.48     22.80 o 
   0   8  15      177.36      171.85     18.53 o 
   1   8  15       10.77       -2.95      9.41 o 
   2   8  15       13.21       18.10      8.52 o 
   3   8  15       43.72       38.44     13.07 o 
   4   8  15       33.15       37.74      9.94 o 
  -4   9  15        2.03        0.52     15.22 o 
  -3   9  15       25.18       21.80     33.24 o 
  -2   9  15       46.34       32.90     13.03 o 
  -1   9  15       16.45       18.00     11.90 o 
   0   9  15      129.56      144.30     17.67 o 
   1   9  15      281.73      337.31     23.83 o 
   2   9  15        3.66        2.81      9.02 o 
   3   9  15       56.65       49.83     14.05 o 
   4   9  15        4.50        5.17      9.65 o 
  -4  10  15       11.75       11.23     11.87 o 
  -3  10  15        1.91        0.51     13.06 o 
  -2  10  15      101.83      119.23     17.72 o 
  -1  10  15       19.46       11.27     11.70 o 
   0  10  15        0.03       -2.68     11.15 o 
   1  10  15        1.05        3.77     11.73 o 
   2  10  15      198.31      239.58     21.69 o 
   3  10  15       46.07       34.21      8.39 o 
   4  10  15       78.60       63.21     15.62 o 
  -4  11  15       38.16       66.55     23.60 o 
  -3  11  15        0.01       11.21     20.18 o 
  -2  11  15      107.26      108.45     20.77 o 
  -1  11  15        3.82        2.93     10.91 o 
   0  11  15        1.88       -1.98     10.25 o 
   1  11  15        1.45       12.41     11.71 o 
   2  11  15       52.23       48.73     21.60 o 
   3  11  15       37.93       37.65     18.18 o 
  -3  12  15       45.53       45.43     14.68 o 
  -2  12  15        8.63       24.57     13.45 o 
  -1  12  15       31.26       47.29     13.85 o 
   0  12  15       14.65        5.98     22.86 o 
   1  12  15      150.09      145.97     19.07 o 
   2  12  15      415.57      468.86     39.56 o 
   3  12  15        4.74       -3.39     16.88 o 
  -2  13  15        0.00        3.70     17.13 o 
  -1  13  15       91.39      106.18     17.99 o 
   0  13  15      103.47      119.85     18.99 o 
   1  13  15      265.78      293.37     33.40 o 
  -4   0  16       24.61       11.40     19.53 o 
  -2   0  16        5.32        8.27     10.14 o 
   0   0  16       29.02       26.81     11.16 o 
   2   0  16       20.86       26.56     18.30 o 
   4   0  16      129.23      187.51     29.27 o 
  -5   1  16       17.57       29.25     11.97 o 
  -4   1  16       13.28        5.22     14.73 o 
  -3   1  16      146.54      126.13     18.47 o 
  -2   1  16        0.02       11.79      9.26 o 
  -1   1  16        2.75       -2.87      6.77 o 
   0   1  16       24.78       12.89      9.61 o 
   1   1  16      131.72      143.51     16.94 o 
   2   1  16        7.79       -4.02     11.09 o 
   3   1  16      259.20      308.91     48.50 o 
   4   1  16       25.14       23.52      9.26 o 
  -5   2  16        9.45        3.28     10.66 o 
  -4   2  16       17.55       33.25     13.48 o 
  -3   2  16       22.59       20.03     10.38 o 
  -2   2  16        4.79       11.06     10.58 o 
  -1   2  16        4.58       16.48      7.39 o 
   0   2  16        4.00       -0.71      7.77 o 
   1   2  16        1.61        9.56     11.05 o 
   2   2  16      221.49      177.77     26.80 o 
   3   2  16        9.54        4.76      7.28 o 
   4   2  16       11.80        7.06     11.29 o 
  -5   3  16      310.58      326.95     21.31 o 
  -4   3  16      161.40      176.41     16.74 o 
  -3   3  16        1.64        2.33      9.03 o 
  -2   3  16      154.54      169.16     15.15 o 
  -1   3  16      116.27      117.65     11.13 o 
   0   3  16       25.04       27.96      9.56 o 
   1   3  16      189.98      147.39     26.37 o 
   2   3  16       50.19       62.85     21.44 o 
   3   3  16       32.51       24.41     12.34 o 
   4   3  16      191.79      202.74     16.20 o 
  -5   4  16        3.55       11.97      9.38 o 
  -4   4  16        9.91        2.68     10.14 o 
  -3   4  16       92.26       86.43     12.92 o 
  -2   4  16       15.59       21.54      9.68 o 
  -1   4  16       74.48       85.26     20.30 o 
   0   4  16       24.56       38.87     12.73 o 
   1   4  16       66.52       68.22     19.90 o 
   2   4  16      231.76      202.11     29.45 o 
   3   4  16       29.06       12.72     12.93 o 
   4   4  16       10.16        6.98      8.92 o 
  -5   5  16      102.10       99.61     17.29 o 
  -4   5  16       22.58       24.92     11.00 o 
  -3   5  16        0.04        4.93      9.16 o 
  -2   5  16       30.80       53.80     13.83 o 
  -1   5  16        0.01       -8.57     15.87 o 
   0   5  16       54.28       70.79     39.16 o 
   1   5  16       49.57       37.90     36.54 o 
   2   5  16      105.32      108.70     25.88 o 
   3   5  16       69.98      121.03     18.55 o 
   4   5  16       98.78      147.12     13.65 o 
  -5   6  16        0.32      -11.80     11.80 o 
  -4   6  16        0.00        4.03     10.02 o 
  -3   6  16      146.43      131.42     18.70 o 
  -2   6  16       67.54       78.39     20.03 o 
  -1   6  16      424.86      415.15     42.30 o 
   0   6  16       19.25       26.60     13.12 o 
   1   6  16       55.46       54.38     22.00 o 
   2   6  16        3.33        0.12     17.38 o 
   3   6  16       12.19       10.97     12.50 o 
   4   6  16      542.53      642.74     26.81 o 
  -5   7  16       11.76       21.75     19.16 o 
  -4   7  16       30.63       26.02     13.85 o 
  -3   7  16       46.62       57.09     15.01 o 
  -2   7  16       22.31        6.87     11.94 o 
  -1   7  16      171.62      166.19     27.64 o 
   0   7  16       27.76       38.83     13.49 o 
   1   7  16       62.52       73.93     18.55 o 
   2   7  16        7.46       16.73     11.90 o 
   3   7  16       13.60       -0.87     12.55 o 
   4   7  16      347.72      389.25     30.66 o 
  -3   8  16      318.55      318.06     58.11 o 
  -2   8  16        5.52       -5.43     11.15 o 
  -1   8  16        6.64        8.95     11.85 o 
   0   8  16       60.78       34.10     26.62 o 
   1   8  16       43.81       49.71     13.53 o 
   2   8  16        2.20        1.81     18.79 o 
   3   8  16       28.46       43.93     22.86 o 
  -3   9  16       94.68       72.13     17.96 o 
  -2   9  16       22.30       33.15     13.67 o 
  -1   9  16        0.30      -10.20     10.20 o 
   0   9  16      126.47      141.70     18.76 o 
   1   9  16       14.02        8.12     12.32 o 
   2   9  16       38.73       23.98     13.19 o 
   3   9  16        7.87      -11.83     18.86 o 
  -2  10  16       14.84        5.28     11.54 o 
  -1  10  16       69.84       96.21     23.78 o 
   0  10  16       19.00       15.08     12.36 o 
   1  10  16       76.42       77.41     16.30 o 
   2  10  16       25.09       32.04     18.12 o 
  -1  11  16       65.47       50.53     21.01 o 
   0  11  16       41.93       26.25     18.79 o 
   1  11  16      107.17      188.37     29.02 o 
   2  11  16       70.80       83.86     22.92 o 
  -3   0  17       47.80        7.76     19.22 o 
  -1   0  17       33.54       51.86     14.27 o 
   1   0  17       59.16       61.43     21.07 o 
  -4   1  17        0.11       -3.12     11.62 o 
  -3   1  17       36.20       47.92     13.73 o 
  -2   1  17        0.04        3.36      8.18 o 
  -1   1  17       88.30      102.99     11.24 o 
   0   1  17       57.93       30.77     13.30 o 
   1   1  17       64.97       55.19     14.79 o 
   2   1  17       44.30       50.22     21.81 o 
   3   1  17      106.95      115.53     26.19 o 
  -4   2  17        1.69      -10.07     10.07 o 
  -3   2  17      194.49      196.75     17.42 o 
  -2   2  17        2.20       -2.28      7.66 o 
  -1   2  17        0.22       -5.55      9.10 o 
   0   2  17       24.60       16.21      9.52 o 
   1   2  17      302.96      372.18     36.85 o 
   2   2  17       73.72       37.28     21.57 o 
   3   2  17       44.46       90.83     25.02 o 
  -4   3  17        0.36       -8.61     13.34 o 
  -3   3  17       85.97       77.87     13.51 o 
  -2   3  17        3.71        1.24      9.38 o 
  -1   3  17        3.76        8.39      9.41 o 
   0   3  17       36.48       32.23     13.14 o 
   1   3  17        0.12       -3.88     16.58 o 
   2   3  17        1.28      -11.83     17.68 o 
   3   3  17       84.76       69.81     24.71 o 
  -4   4  17      105.56       84.11     24.77 o 
  -3   4  17        3.03        9.72     10.03 o 
  -2   4  17       18.25        3.11     17.96 o 
  -1   4  17       25.15       35.30     18.02 o 
   0   4  17      213.31      196.29     19.56 o 
   1   4  17        2.43       18.61     19.41 o 
   2   4  17        2.26       16.51     19.47 o 
   3   4  17       78.44       74.68     25.76 o 
  -4   5  17        0.07       -3.27     19.66 o 
  -3   5  17        1.38        6.94     12.84 o 
  -2   5  17       25.55        9.20     12.59 o 
  -1   5  17       13.53       13.19     12.20 o 
   0   5  17        1.31      -10.18     10.18 o 
   1   5  17      213.26      245.30     33.03 o 
   2   5  17       13.26      -10.91     17.44 o 
  -3   6  17      158.05      150.78     28.65 o 
  -2   6  17        7.44        1.86     11.57 o 
  -1   6  17        5.13       22.43     13.02 o 
   0   6  17       50.73       73.63     15.74 o 
   1   6  17       20.06       40.25     13.44 o 
   2   6  17      156.84      119.91     27.42 o 
  -2   7  17       15.48       20.09     13.03 o 
  -1   7  17        4.01        4.57     17.01 o 
   0   7  17       34.22       51.57     14.68 o 
   1   7  17       11.10       23.42     13.53 o 
  -2   8  17       19.24       30.38     17.87 o 
  -1   8  17        3.76       15.71     17.25 o 
   0   8  17        3.14      -10.48     15.22 o 
   1   8  17        0.02        0.62     14.91 o 
   0   9  17       47.47       51.27     20.83 o 
   1   9  17       41.08       17.62     17.56 o 
  -2   0  18        0.00       -6.30     14.79 o 
   0   0  18      182.49      210.30     30.50 o 
  -3   1  18       10.33        9.27     10.78 o 
  -2   1  18        4.70       -6.65      9.05 o 
  -1   1  18        9.50       15.64     10.86 o 
   0   1  18        0.12       -3.45     12.30 o 
   1   1  18      102.44      152.94     28.28 o 
   2   1  18       23.30       18.61     20.89 o 
  -3   2  18        7.97       35.68     21.01 o 
  -2   2  18        0.02       20.70      9.17 o 
  -1   2  18      138.81      134.53     15.45 o 
   0   2  18      191.66      188.92     30.81 o 
   1   2  18        6.19       -3.20     18.61 o 
  -3   3  18        0.15       38.76     22.43 o 
  -2   3  18       40.98       42.89     20.89 o 
  -1   3  18       39.96       50.06     22.21 o 
   0   3  18       51.26       57.24     22.43 o 
   1   3  18       41.22       39.19     21.75 o 
  -2   4  18       34.70       65.99     22.86 o 
  -1   4  18       18.68       -6.10     15.10 o 
  -1   5  18       20.93       31.86     18.61 o 
   0   5  18       23.50       32.78     19.66 o 
   0   6  18       34.18       43.38     19.78 o 
                                                 
